# Supplementary material for: Comparative Analysis of Transcriptional Responses to Genotoxic and Non-Genotoxic Agents in the Blood Cell Model TK6 and the Liver Model HepaRG
Source: Int J Mol Sci. 2022 Mar 22;23(7):3420. doi: 10.3390/ijms23073420 (PMC8998745; doi:10.3390/ijms23073420)
Supplement: Supplementary file 1 [file ijms-23-03420-s001.zip]

Archive with 1 entries (1 files):
- ijms-1611659-supplementary.xlsx
