# Supplementary material for: Comparative Analysis of Transcriptional Responses to Genotoxic and Non-Genotoxic Agents in the Blood Cell Model TK6 and the Liver Model HepaRG
Source: Int J Mol Sci. 2022 Mar 22;23(7):3420. doi: 10.3390/ijms23073420 (PMC8998745; doi:10.3390/ijms23073420)
Supplement: Supplementary file 1 [file ijms-23-03420-s001.zip › ijms-1611659-supplementary.xlsx]

## Sheet: S1 - Cytotox TK6
	Replicate 1						Replicate 2						Replicate 3						Mean Replicate 1 - 3				Standard deviation
Aflatoxin B1	Calcein-AM		FSC/SSC			Aflatoxin B1	Calcein-AM		FSC/SSC			Aflatoxin B1	Calcein-AM		FSC/SSC			Aflatoxin B1	Calcein-AM		FSC/SSC		Calcein-AM		FSC/SSC
	-S9	+S9	-S9	+S9			-S9	+S9	-S9	+S9			-S9	+S9	-S9	+S9			-S9	+S9	-S9	+S9	-S9	+S9	-S9	+S9
	Cal-AM -S9	Cal-AM +S9	FSC/SSC -S9	FSC/SSC +S9			Cal-AM -S9	Cal-AM +S9	FSC/SSC -S9	FSC/SSC +S9			Cal-AM -S9	Cal-AM +S9	FSC/SSC -S9	FSC/SSC +S9			Cal-AM -S9	Cal-AM +S9	FSC/SSC -S9	FSC/SSC +S9	Cal-AM -S9	Cal-AM +S9	FSC/SSC -S9	FSC/SSC +S9
Medium Ctrl	1	1	1	1		Medium Ctrl	1	1	1	1		Medium Ctrl	1	1	1	1		Medium Ctrl	1	1	1	1	0	0	0	0
Positive Ctrl	0	0	0	0.000156421		Positive Ctrl	0	0.771578	0.000355619	0.770269		Positive Ctrl	0	0	0.000219949	0		Positive Ctrl	0	0.257193	0.000191856	0.256808	0	0.445471	0.000179466	0.44467
Solvent Ctrl	0.618953	0.383661	0.616887	0.381511		Solvent Ctrl	1.01331	0.962446	1.00865	0.96615		Solvent Ctrl	0.982245	1.05325	0.977125	1.04772		Solvent Ctrl	0.871504	0.799786	0.867555	0.798462	0.219266	0.363223	0.217657	0.363386
0,1 µM	0.980009	0.758332	0.987235	0.76881		0,1 µM	0.91216	0.81092	0.928284	0.839271		0,1 µM	0.955337	0.782297	0.953481	0.792841		0.1 µM	0.949169	0.78385	0.956333	0.800307	0.0343428	0.0263285	0.0295789	0.035819
0,5 µM	0.516099	0.730429	0.518917	0.716096		0,5 µM	0.0135505	0.450286	0.0304647	0.475204		0,5 µM	0.97629	0.402022	0.971187	0.406831		0.5 µM	0.50198	0.527579	0.506856	0.53271	0.481525	0.177323	0.470477	0.162454
1 µM	0.945674	0.073322	0.956475	0.0586579		1 µM	0.906573	0.353004	0.912755	0.383122		1 µM	0.94453	0.369696	0.947542	0.376535		1 µM	0.932259	0.265341	0.938924	0.272772	0.022252	0.166502	0.023099	0.185457
2,5 µM	1.0676	0.257169	1.07521	0.237134		2,5 µM	0.998455	0.252265	0.999407	0.274115		2,5 µM	0.955889	0.390149	0.953041	0.378758		2.5 µM	1.00732	0.299861	1.00922	0.296669	0.0563815	0.0782301	0.0616715	0.0734561
5 µM	1.12696	0.210355	1.13765	0.1888		5 µM	0.0290027	0.000238436	0.0417259	0.405492		5 µM	0.947287	0.444105	0.943803	0.424143		5 µM	0.701085	0.218233	0.707726	0.339478	0.588933	0.222038	0.58486	0.130824
10 µM	0.569358	0.0409239	0.578284	0.0322227		10 µM	0.968145	0.322127	0.971432	0.330098		10 µM	0.947397	0.447044	0.942043	0.422973		10 µM	0.8283	0.270031	0.830586	0.261765	0.22449	0.208011	0.218994	0.204141
25 µM	0.960324	0.0885134	0.972316	0.0797748		25 µM	0.953643	0.395804	0.967165	0.385489		25 µM	0.961292	0.458328	0.95711	0.412446		25 µM	0.95842	0.314215	0.96553	0.29257	0.00416488	0.197948	0.00773379	0.184778
50 µM	0.805127	0.0475895	0.815288	0.121696		50 µM	1.02128	0.192537	1.04896	0.305598		50 µM	0.941663	0.383566	0.936105	0.348579		50 µM	0.922689	0.207898	0.93345	0.258624	0.109317	0.168514	0.116857	0.120515
100 µM	0.699832	0.172531	0.700707	0.156578		100 µM	0.766433	0.0910825	0.873992	0.0846254		100 µM	0.941773	0.422005	0.942703	0.374547		100 µM	0.802679	0.22854	0.839134	0.20525	0.124977	0.172424	0.124707	0.150965
Benzo[a]pyrene	Calcein-AM		FSC/SSC			Benzo[a]pyrene	Calcein-AM		FSC/SSC			Benzo[a]pyrene	Calcein-AM		FSC/SSC			Benzo[a]pyrene	Calcein-AM		FSC/SSC		Calcein-AM		FSC/SSC
	-S9	+S9	-S9	+S9			-S9	+S9	-S9	+S9			-S9	+S9	-S9	+S9			-S9	+S9	-S9	+S9	-S9	+S9	-S9	+S9
	Cal-AM -S9	Cal-AM +S9	FSC/SSC -S9	FSC/SSC +S9			Cal-AM -S9	Cal-AM +S9	FSC/SSC -S9	FSC/SSC +S9			Cal-AM -S9	Cal-AM +S9	FSC/SSC -S9	FSC/SSC +S9			Cal-AM -S9	Cal-AM +S9	FSC/SSC -S9	FSC/SSC +S9	Cal-AM -S9	Cal-AM +S9	FSC/SSC -S9	FSC/SSC +S9
Medium Ctrl	1	1	1	1		Medium Ctrl	1	1	1	1		Medium Ctrl	1	1	1	1		Medium Ctrl	1	1	1	1	0	0	0	0
Positive Ctrl	0.000124008	0	0	0.000374579		Positive Ctrl	0	0	0.000219949	0		Positive Ctrl	0	0	0.000117028	0		Positive Ctrl	4.1336e-05	0	0.000112326	0.00012486	7.1596e-05	0	0.00011005	0.000216263
Solvent Ctrl	1.06969	1.0771	1.08984	1.07654		Solvent Ctrl	0.982245	1.05325	0.977125	1.04772		Solvent Ctrl	0.832688	1.20493	0.243183	1.12643		Solvent Ctrl	0.961542	1.11176	0.77005	1.08356	0.119851	0.0815657	0.459748	0.0398188
0,1 µM	1.10913	1.1335	1.11293	1.10476		0,1 µM	0.945523	0.962149	0.944793	0.964557		0,1 µM	1.01266	1.0124	1.01451	1.00336		0.1 µM	1.02244	1.03602	1.02408	1.02422	0.082239	0.0880835	0.0844779	0.0723915
0,5 µM	1.09437	1.11722	1.10814	1.09926		0,5 µM	0.958205	0.999295	0.95689	0.996023		0,5 µM	1.00762	1.22945	1.01194	1.1537		0.5 µM	1.02007	1.11532	1.02566	1.083	0.0689304	0.115089	0.076552	0.0800881
1 µM	1.09338	1.11331	1.10675	1.09227		1 µM	0.914204	1.01023	0.920488	1.00444		1 µM	0.792238	1.20508	0.814628	1.12737		1 µM	0.933273	1.10954	0.947289	1.07469	0.151473	0.0974796	0.147894	0.0633184
2,5 µM	1.08941	1.10864	1.02397	1.01648		2,5 µM	0.948169	0.956389	0.951391	0.950287		2,5 µM	0.548951	1.17032	0.598011	1.09848		2.5 µM	0.862177	1.07845	0.857792	1.02175	0.280304	0.110115	0.227886	0.0742379
5 µM	1.09536	1.11987	1.04227	1.03134		5 µM	0.92876	0.879511	0.931596	0.877647		5 µM	0.986399	1.0897	0.991691	1.03708		5 µM	1.00351	1.0297	0.988519	0.982023	0.0846081	0.130936	0.0554059	0.090438
10 µM	1.10131	1.12656	0.983344	0.984018		10 µM	0.945523	0.841425	0.946222	0.853433		10 µM	0.954039	1.04182	0.958455	0.998791		10 µM	1.00029	1.00327	0.962674	0.945414	0.0875915	0.146426	0.0189169	0.0799995
25 µM	1.08581	1.1065	0.907508	0.925334		25 µM	0.95633	0.724462	0.960849	0.749327		25 µM	0.99871	0.716614	1	0.710466		25 µM	1.01362	0.849191	0.956119	0.795043	0.0660165	0.222869	0.0464271	0.114496
50 µM	1.09809	1.1224	0.926057	0.936322		50 µM	0.977062	0.742212	0.974486	0.765119		50 µM	1.00223	0.997548	1.0041	0.914551		50 µM	1.02579	0.954053	0.968213	0.871997	0.0638628	0.193789	0.039396	0.0931972
100 µM	1.07416	1.09716	0.93489	0.709327		100 µM	0.971438	0.693899	0.973056	0.747456		100 µM	1.00059	0.829247	1.00562	0.803708		100 µM	1.01539	0.873436	0.971188	0.753497	0.0529361	0.20523	0.0354009	0.0474797
250 µM	1.05791	1.09792	0.895773	0.277563		250 µM	0.878915	0.705889	0.878368	0.504036		250 µM	0.699848	0.836025	0.728262	0.676071		250 µM	0.878891	0.879944	0.834134	0.48589	0.179032	0.19967	0.0921001	0.199873
500 µM	0.960441	1.00379	0.729716	0.122487		500 µM	0.815946	0.747149	0.799736	0.348579		500 µM	0.963653	0.942746	0.9567	0.696762		500 µM	0.913347	0.897894	0.828717	0.389276	0.0843669	0.134068	0.116234	0.289292
Lasiocarpine	Calcein-AM		FSC/SSC			Lasiocarpine	Calcein-AM		FSC/SSC			Lasiocarpine	Calcein-AM		FSC/SSC			Lasiocarpine	Calcein-AM		FSC/SSC		Calcein-AM		FSC/SSC
	-S9	+S9	-S9	+S9			-S9	+S9	-S9	+S9			-S9	+S9	-S9	+S9			-S9	+S9	-S9	+S9	-S9	+S9	-S9	+S9
	Cal-AM -S9	Cal-AM +S9	FSC/SSC -S9	FSC/SSC +S9			Cal-AM -S9	Cal-AM +S9	FSC/SSC -S9	FSC/SSC +S9			Cal-AM -S9	Cal-AM +S9	FSC/SSC -S9	FSC/SSC +S9			Cal-AM -S9	Cal-AM +S9	FSC/SSC -S9	FSC/SSC +S9	Cal-AM -S9	Cal-AM +S9	FSC/SSC -S9	FSC/SSC +S9
Medium Ctrl	1	1	1	1		Medium Ctrl	1	1	1	1		Medium Ctrl	1	1	1	1		Medium Ctrl	1	1	1	1	0	0	0	0
Positive Ctrl	0.000122911	0.029792	0.00012222	0.000112082		Positive Ctrl	0	0	0	0.000226809		Positive Ctrl	0.00012219	0	0.000243546	0.000611322		Positive Ctrl	8.17001e-05	0.00993067	0.000121922	0.000316738	7.07552e-05	0.0172004	0.000121773	0.000261487
Solvent Ctrl 1%	-	-	-	-		Solvent Ctrl 1%	0.952971	0.986951	0.951327	0.984123		Solvent Ctrl 1%	0.964076	0.885256	0.967487	0.888006		Solvent Ctrl 1%	0.958524	0.936103	0.959407	0.936065	0.00785251	0.0719092	0.0114263	0.0679653
Solvent Ctrl 2%	-	-	-	-		Solvent Ctrl 2%	0.966139	1.00067	0.960177	0.998526		Solvent Ctrl 2%	0.418744	0.875603	0.421213	0.874068		Solvent Ctrl 2%	0.692442	0.938136	0.690695	0.936297	0.387067	0.088435	0.381105	0.0880051
0,1 µM	1.00258	0.908375	1.00061	0.904842		0,1 µM	0.973111	1.01205	0.967146	1.0093		0,1 µM	1.03287	0.988296	1.02971	0.990708		0.1 µM	1.00285	0.969572	0.999157	0.968283	0.0298802	0.0543121	0.0313086	0.0557224
1 µM	1.11173	0.90905	1.10865	0.910558		1 µM	0.967799	0.977917	0.962168	0.972896		1 µM	0.358993	0.963079	0.366659	0.964788		1 µM	0.812839	0.950015	0.812493	0.949414	0.399576	0.0362443	0.39299	0.0338936
5 µM	1.12365	0.889826	1.121	0.885452		5 µM	0.951865	0.980482	0.951659	0.974144		5 µM	1.03275	1.00181	1.02545	1.00367		5 µM	1.03609	0.957372	1.0327	0.954421	0.0859404	0.0594613	0.0849016	0.0615265
10 µM	1.14012	0.960202	1.13689	0.955615		10 µM	0.961934	0.980816	0.959624	0.975051		10 µM	0.78067	1.05598	0.77679	1.05123		10 µM	0.960907	0.999001	0.957767	0.993965	0.179726	0.050414	0.180055	0.050535
25 µM	1.14024	0.871051	1.13847	0.863596		25 µM	0.947106	0.953602	0.942699	0.945452		25 µM	0.0458211	0.950652	0.0565027	0.9363		25 µM	0.711056	0.925102	0.712559	0.915116	0.584148	0.0468324	0.576532	0.0448521
50 µM	1.04978	0.811467	1.04522	0.794665		50 µM	0.993471	0.918358	0.986947	0.902359		50 µM	0.0252933	0.510497	0.0362884	0.490035		50 µM	0.689514	0.746774	0.689485	0.72902	0.575921	0.211487	0.566435	0.213856
100 µM	1.05592	0.63204	1.05255	0.610177		100 µM	0.892221	0.803034	0.886283	0.765139		100 µM	0.963343	0.549228	0.966025	0.525614		100 µM	0.970496	0.661434	0.968288	0.633644	0.0820858	0.129431	0.0831587	0.121475
250 µM	0.85767	0.404497	0.859325	0.386348		250 µM	0.979086	0.47959	0.975221	0.428782		250 µM	0.753543	0.272201	0.76303	0.263602		250 µM	0.863433	0.385429	0.865859	0.359577	0.112882	0.105001	0.106247	0.0857825
500 µM	1.09894	0.233052	1.09631	0.206456		500 µM	0.963815	0.334374	0.958186	0.294058		500 µM	0.980205	0.268581	0.985387	0.261401		500 µM	1.01432	0.278669	1.01329	0.253972	0.0737413	0.0514088	0.0731682	0.0442709
Methyleugenol	Calcein-AM		FSC/SSC			Methyleugenol	Calcein-AM		FSC/SSC			Methyleugenol	Calcein-AM		FSC/SSC			Methyleugenol	Calcein-AM		FSC/SSC		Calcein-AM		FSC/SSC
	-S9	+S9	-S9	+S9			-S9	+S9	-S9	+S9			-S9	+S9	-S9	+S9			-S9	+S9	-S9	+S9	-S9	+S9	-S9	+S9
	Cal-AM -S9	Cal-AM +S9	FSC/SSC -S9	FSC/SSC +S9			Cal-AM -S9	Cal-AM +S9	FSC/SSC -S9	FSC/SSC +S9			Cal-AM -S9	Cal-AM +S9	FSC/SSC -S9	FSC/SSC +S9			Cal-AM -S9	Cal-AM +S9	FSC/SSC -S9	FSC/SSC +S9	Cal-AM -S9	Cal-AM +S9	FSC/SSC -S9	FSC/SSC +S9
Medium Ctrl	1	1	1	1		Medium Ctrl	1	1	1	1		Medium Ctrl	1	1	1	1		Medium Ctrl	1	1	1	1	0	0	0	0
Positive Ctrl	0	0	0	0		Positive Ctrl	0	0	0.000116891	0		Positive Ctrl	0.00012219	0	0.000243546	0.000611322		Positive Ctrl	4.07299e-05	0	0.000120146	0.000203774	7.05462e-05	0	0.000121806	0.000352947
Solvent Ctrl	0.0611232	0.990971	0.0639414	1.00419		Solvent Ctrl	1.03444	1.02399	1.02735	1.02148		Solvent Ctrl	0.964076	0.879828	0.967487	0.888006		Solvent Ctrl	0.686547	0.964929	0.68626	0.971227	0.542775	0.0755251	0.539774	0.0725882
1 µM	0.96962	0.945705	0.975961	0.953549		1 µM	1.04396	1.00503	1.03963	1.0058		1 µM	0.944159	0.992643	0.945202	0.995476		1 µM	0.985914	0.981124	0.98693	0.984941	0.0518591	0.0312926	0.0481581	0.0276719
10 µM	1.01477	0.947535	1.02196	0.957245		10 µM	1.0402	0.917304	1.0367	0.931568		10 µM	0.992424	0.984549	0.990623	0.982272		10 µM	1.0158	0.949796	1.01643	0.957028	0.0239057	0.0336794	0.0235333	0.0253527
50 µM	0.983902	0.980356	0.990238	0.986939		50 µM	1.03315	0.997601	1.036	1.00205		50 µM	0.974096	0.941876	0.971383	0.946937		50 µM	0.997049	0.973278	0.999208	0.978641	0.0316458	0.028529	0.0332302	0.0284762
100 µM	0.974824	0.95449	0.976571	0.965377		100 µM	1.04044	0.986636	1.03483	0.988746		100 µM	1.02713	0.971306	1.01839	0.968823		100 µM	1.01413	0.970811	1.00993	0.974315	0.0346835	0.0160788	0.0300377	0.0126157
250 µM	0.930646	0.95327	0.940207	0.960572		250 µM	1.02833	0	1.02759	1.01557		250 µM	1.04509	0.890129	1.03385	0.89473		250 µM	1.00135	0.614466	1.00055	0.956959	0.0618058	0.533079	0.052351	0.0605025
500 µM	0.902324	0.924597	0.907993	0.927551		500 µM	1	0	1.00994	1.01682		500 µM	1.02847	0.951809	1.02009	0.95305		500 µM	0.976931	0.625469	0.97934	0.965808	0.0661615	0.541843	0.0619972	0.0459838
1000 µM	0.722827	0.498292	0.732032	0.504805		1000 µM	0.924298	0.967676	0.949854	0.9734		1000 µM	0.924976	0.920785	0.930468	0.92224		1000 µM	0.857367	0.795584	0.870784	0.800148	0.116515	0.258528	0.120554	0.257051
2500 µM	0.278625	0.673987	0.290177	0.682356		2500 µM	0.702128	0.866362	0.711748	0.875526		2500 µM	0.000488759	0.0515021	0.0175353	0.0625993		2500 µM	0.32708	0.530617	0.33982	0.54016	0.35332	0.425929	0.349758	0.424708
5000 µM	0.0729847	0.34163	0.0783405	0.349433		5000 µM	0.106501		0.132086			5000 µM	0	0	0.00511447	0.00183397		5000 µM	0.0598284	0.170815	0.0718471	0.175634	0.0544556	0.241569	0.0637346	0.24579
NPYR	Calcein-AM		FSC/SSC			NPYR	Calcein-AM		FSC/SSC			NPYR	Calcein-AM		FSC/SSC			NPYR	Calcein-AM		FSC/SSC		Calcein-AM		FSC/SSC
	-S9	+S9	-S9	+S9			-S9	+S9	-S9	+S9			-S9	+S9	-S9	+S9			-S9	+S9	-S9	+S9	-S9	+S9	-S9	+S9
	Cal-AM -S9	Cal-AM +S9	FSC/SSC -S9	FSC/SSC +S9			Cal-AM -S9	Cal-AM +S9	FSC/SSC -S9	FSC/SSC +S9			Cal-AM -S9	Cal-AM +S9	FSC/SSC -S9	FSC/SSC +S9			Cal-AM -S9	Cal-AM +S9	FSC/SSC -S9	FSC/SSC +S9	Cal-AM -S9	Cal-AM +S9	FSC/SSC -S9	FSC/SSC +S9
Medium Ctrl	1	1	1	1		Medium Ctrl	1	1	1	1		Medium	1	1	1	1		Medium Ctrl	1	1	1	1	0	0	0	0
Positive Ctrl	0.000124906	0.000116918	0	0		Positive Ctrl	0	0	0	0.000115393		Positive Ctrl	0	0	0	0		Positive Ctrl	4.16354e-05	3.89727e-05	0	3.84645e-05	7.21147e-05	6.75027e-05	0	6.66225e-05
0,1 mM	1.0697	1.03098	1.06804	1.04522		0,1 mM	1.00773	1.0248	1.01218	1.00577		0,1 mM	0.951094	0.854945	0.959206	0.879779		0.1 mM	1.00951	0.970242	1.01314	0.976924	0.0593218	0.0998984	0.0544243	0.0864127
1 mM	0.955908	0.958611	0.951346	0.946281		1 mM	1.0017	0.444262	1.00706	1.07466		1 mM	0.908287	1.01261	0.922718	1.01585		1 mM	0.9553	0.805162	0.960374	1.01226	0.046712	0.313713	0.0428884	0.0642643
5 mM	1.07794	0.936981	1.09509	0.930441		5 mM	0.973864	0.95789	0.973819	0.95615		5 mM	0.993065	0.0626892	1.00156	0.0831237		5 mM	1.01496	0.65252	1.02349	0.656572	0.055385	0.510915	0.0635382	0.496787
10 mM	1.04796	0.90249	1.0547	0.947888		10 mM	0.991705	1.00012	0.987592	0.987768		10 mM	0.245845	1.03267	0.261156	1.03722		10 mM	0.761838	0.978425	0.767818	0.99096	0.447748	0.0677459	0.440063	0.0447531
25 mM	1.02923	0.911961	1.02334	0.897727		25 mM	0.973182	1.01497	0.972567	0.999192		25 mM	1.05178	0.958123	1.04773	0.971957		25 mM	1.01806	0.961685	1.01455	0.956292	0.0404693	0.0515982	0.0383467	0.052515
50 mM	0.985011	0.918625	0.990121	0.900712		50 mM	1.00886	0.978009	1.01059	0.960882		50 mM	0.773646	0.883451	0.782869	0.907067		50 mM	0.922507	0.926695	0.927859	0.922887	0.129468	0.0477928	0.125981	0.0330575
100 mM	0.978266	0.981293	0.963818	0.963613		100 mM	0.916136	0.932741	0.926579	1.00058		100 mM	0.736458	0.325555	0.758344	0.369467		100 mM	0.876954	0.74653	0.882914	0.777886	0.125576	0.365382	0.109476	0.354184
250 mM	0.00324756	0.00280603	0.0019758	0.00137741		250 mM	0.0464773	0.0174289	0.0457598	0.0162705		250 mM	0.00298936	0.0852674	0.00382821	0.0894115		250 mM	0.0175714	0.0351675	0.0171879	0.0356865	0.0250336	0.0439996	0.0247613	0.0471194
500 mM	0.00149888	0.000935344	0	0.000229568		500 mM	0.000227273	0	0.000341491	0		500 mM	0	0	0.000239263	0		500 mM	0.000575383	0.000311781	0.000193585	7.65228e-05	0.000807801	0.000540021	0.000175268	0.000132541
3-MCPD	Calcein-AM		FSC/SSC			3-MCPD	Calcein-AM		FSC/SSC			3-MCPD	Calcein-AM		FSC/SSC			3-MCPD	Calcein-AM		FSC/SSC		Calcein-AM		FSC/SSC
	-S9	+S9	-S9	+S9			-S9	+S9	-S9	+S9			-S9	+S9	-S9	+S9			-S9	+S9	-S9	+S9	-S9	+S9	-S9	+S9
	Cal-AM -S9	Cal-AM +S9	FSC/SSC -S9	FSC/SSC +S9			Cal-AM -S9	Cal-AM +S9	FSC/SSC -S9	FSC/SSC +S9			Cal-AM -S9	Cal-AM +S9	FSC/SSC -S9	FSC/SSC +S9			Cal-AM -S9	Cal-AM +S9	FSC/SSC -S9	FSC/SSC +S9	Cal-AM -S9	Cal-AM +S9	FSC/SSC -S9	FSC/SSC +S9
Medium Ctrl	1	1	1	1		Medium Ctrl	1	1	1	1		Medium Ctrl	1	1	1	1		Medium Ctrl	1	1	1	1	0	0	0	0
Positive Ctrl	0	0	0.00021631	0		Positive Ctrl	0	0	0.000120077	0.000133601		Positive Ctrl	0	0	0.000286697	0		Positive Ctrl	0	0	0.000207695	4.45335e-05	0	0	8.36436e-05	7.71343e-05
0,1 mM	1.06289	1.07622	0.972853	1.05385		0,1 mM	0.699807	0.938978	0.704611	0.941884		0,1 mM	0.791164	1.02459	0.817661	1.01545		0.1 mM	0.851287	1.01326	0.831708	1.00373	0.188861	0.06932	0.134672	0.0568959
1 mM	1.06702	0.986549	0.978045	0.967318		1 mM	0.910473	1.01653	0.914505	1.02071		1 mM	0.857515	1.26597	0.769925	1.22019		1 mM	0.945003	1.08968	0.887492	1.06941	0.108937	0.1534	0.106657	0.133283
5 mM	1.00838	1.06147	0.923859	1.04001		5 mM	0.983108	0.931989	0.981988	0.928524		5 mM	0.890284	1.25267	0.786267	1.20729		5 mM	0.96059	1.08204	0.897372	1.05861	0.062184	0.161326	0.100513	0.14031
10 mM	1.06171	1.02844	0.972204	1.00721		10 mM	0.993123	1.17554	0.989553	1.16446		10 mM	0.971307	1.31251	0.861239	1.26369		10 mM	1.00871	1.17216	0.940999	1.14512	0.0471753	0.142067	0.0696169	0.129327
25 mM	1.02667	1.02159	0.947004	0.999186		25 mM	0.887066	1.09005	0.885927	1.0819		25 mM	1.02364	1.24927	0.902523	1.20594		25 mM	0.979124	1.1203	0.911818	1.09567	0.079739	0.116812	0.0315817	0.104063
50 mM	1.0085	0.971681	0.927644	0.949639		50 mM	0.726834	1.02285	0.732229	1.01924		50 mM	0.869742	1.23767	0.921732	1.18434		50 mM	0.868357	1.0774	0.860535	1.05107	0.140836	0.141135	0.111156	0.120546
100 mM	1.03257	0.967434	0.95079	0.945685		100 mM	1.01339	0.933602	1.00865	0.944289		100 mM	1.07157	1.23767	0.962299	1.18434		100 mM	1.03918	1.04623	0.973911	1.02477	0.0296456	0.166647	0.0306261	0.138193
250 mM	0.905605	0.936519	0.832684	0.914282		250 mM	0.885859	0.923118	0.889649	0.920508		250 mM	0.682589	0.944951	0.669725	0.895605		250 mM	0.824684	0.934863	0.797353	0.910132	0.123454	0.0110103	0.11414	0.0129597
500 mM	0.363658	0.377935	0.386221	0.374622		500 mM	0.561173	0.464651	0.572887	0.46012		500 mM	0.202804	0.207979	0.205849	0.212689		500 mM	0.375878	0.350188	0.388319	0.349144	0.179497	0.130566	0.183528	0.125668
MPH	Calcein-AM		FSC/SSC			MPH	Calcein-AM		FSC/SSC			MPH	Calcein-AM		FSC/SSC			MPH	Calcein-AM		FSC/SSC		Calcein-AM		FSC/SSC
	-S9	+S9	-S9	+S9			-S9	+S9	-S9	+S9			-S9	+S9	-S9	+S9			-S9	+S9	-S9	+S9	-S9	+S9	-S9	+S9
	Cal-AM -S9	Cal-AM +S9	FSC/SSC -S9	FSC/SSC +S9			Cal-AM -S9	Cal-AM +S9	FSC/SSC -S9	FSC/SSC +S9			Cal-AM -S9	Cal-AM +S9	FSC/SSC -S9	FSC/SSC +S9			Cal-AM -S9	Cal-AM +S9	FSC/SSC -S9	FSC/SSC +S9	Cal-AM -S9	Cal-AM +S9	FSC/SSC -S9	FSC/SSC +S9
Medium Ctrl	1	1	1	1		Medium Ctrl	1	1	1	1		Medium Ctrl	1	1	1	1		Medium Ctrl	1	1	1	1	0	0	0	0
Positive Ctrl	0	0	0	0.000128107		Positive Ctrl	0.000447561	0	0.000440464	0		Positive Ctrl	0	0	0.000286697	0.000488679		Positive Ctrl	0.000149187	0	0.000242387	0.000205595	0.000258399	0	0.00022355	0.000253387
1 µM	0.846292	0.995681	0.866015	0.987702		1 µM	1.25705	0.222114	1.23227	0.226317		1 µM	0.950603	1.32488	0.897219	1.3885		1 µM	1.01798	0.847558	0.998502	0.867506	0.213507	0.566108	0.203051	0.590341
10 µM	0.621999	0.792539	0.636786	0.791314		10 µM	0.131434	0.816043	0.135369	0.814282		10 µM	1.00212	1.24679	1.03584	1.3108		10 µM	0.585184	0.951791	0.602664	0.972132	0.436509	0.255748	0.451203	0.29352
50 µM	0.962379	0.540969	0.97306	0.537023		50 µM	0.809787	1.01877	0.803113	1.01329		50 µM	1.04728	1.26225	0.919295	1.32237		50 µM	0.939814	0.940666	0.898489	0.95756	0.120343	0.366932	0.086863	0.395626
100 µM	0.933118	0.678796	0.94612	0.67794		100 µM	1.16038	0.810679	1.13904	0.811261		100 µM	0.942126	1.28328	0.834576	1.34273		100 µM	1.01187	0.924253	0.973245	0.943976	0.128686	0.317846	0.154034	0.351703
250 µM	0.678849	1.00393	0.703183	0.99462		250 µM	1.12263	0.940022	1.09353	0.932093		250 µM	1.05282	1.2522	0.923452	1.30656		250 µM	0.951434	1.06538	0.90672	1.07776	0.238632	0.164915	0.195708	0.200603
500 µM	0.966917	0.913482	0.972106	0.906482		500 µM	1.23825	0.922345	1.21098	0.917472		500 µM	0.941148	1.2188	0.973194	1.26828		500 µM	1.04877	1.01821	1.05209	1.03075	0.164599	0.173775	0.137602	0.205788
1000 µM	0.899916	0.595812	0.894743	0.607353		1000 µM	1.0176	0.545532	1.00323	0.552078		1000 µM	0.782524	1.16375	0.688503	1.2243		1000 µM	0.900015	0.768366	0.862159	0.794578	0.11754	0.343338	0.159873	0.373178
2500 µM	0.00298579	0.076178	0.0097747	0.0787855		2500 µM	0.337908	0.553822	0.35105	0.54942		2500 µM	0.00537985	0.0248956	0.00702408	0.0262258		2500 µM	0.115425	0.218298	0.122616	0.218144	0.19268	0.291701	0.197834	0.288095
5000 µM	0.000238863	0	0.00286089	0.00128107		5000 µM	0	0.00243813	0.00264278	0.000362494		5000 µM	0	0.00108242	0	0		5000 µM	7.9621e-05	0.00117352	0.00183456	0.000547853	0.000137908	0.00122162	0.00159251	0.000660342
PFOA	Calcein-AM		FSC/SSC			PFOA	Calcein-AM		FSC/SSC			PFOA	Calcein-AM		FSC/SSC			PFOA	Calcein-AM		FSC/SSC		Calcein-AM		FSC/SSC
	-S9	+S9	-S9	+S9			-S9	+S9	-S9	+S9			-S9	+S9	-S9	+S9			-S9	+S9	-S9	+S9	-S9	+S9	-S9	+S9
	Cal-AM -S9	Cal-AM +S9	FSC/SSC -S9	FSC/SSC +S9			Cal-AM -S9	Cal-AM +S9	FSC/SSC -S9	FSC/SSC +S9			Cal-AM -S9	Cal-AM +S9	FSC/SSC -S9	FSC/SSC +S9			Cal-AM -S9	Cal-AM +S9	FSC/SSC -S9	FSC/SSC +S9	Cal-AM -S9	Cal-AM +S9	FSC/SSC -S9	FSC/SSC +S9
Medium Ctrl	1	1	1	1		Medium Ctrl	1	1	1	1		Medium Ctrl	1	1	1	1		Medium Ctrl	1	1	1	1	0	0	0	0
Positive Ctrl	0	0	0	0.000128107		Positive Ctrl	0.000447561	0	0.000440464	0		Positive Ctrl	0	0	0.000117028	0		Positive Ctrl	0.000149187	0	0.00018583	4.27022e-05	0.000258399	0	0.00022815	7.39624e-05
Solvent Ctrl	1	1	1	1		Solvent Ctrl	1.30971	0.99683	1.28542	0.987554		Solvent Ctrl	0.832688	1.20493	0.243183	1.12643		Solvent Ctrl	1.04747	1.06725	0.842868	1.03799	0.242028	0.119243	0.538593	0.0768381
1 µM	0.630359	1.09869	0.646203	1.08545		1 µM	1.28763	1.00683	1.26002	1.00471		1 µM	1.04104	1.23132	1.0474	1.15316		1 µM	0.986343	1.11228	0.98454	1.08111	0.332032	0.112864	0.311699	0.0743209
10 µM	0.904933	0.999215	0.922756	0.989751		10 µM	1.32702	1.00354	1.30216	1.0006		10 µM	0.997069	1.25007	1.00807	1.05589		10 µM	1.07634	1.08427	1.07766	1.01542	0.221928	0.143602	0.199044	0.0354706
50 µM	0.791353	0.585864	0.811897	0.583141		50 µM	1.23363	1.04181	1.22699	1.03395		50 µM	0.852503	1.26031	0.879462	1.1752		50 µM	0.959161	0.962663	0.972781	0.930764	0.239653	0.34412	0.222724	0.309223
100 µM	0.141526	0.491754	0.162832	0.49731		100 µM	1.17768	0.661709	1.15798	0.671701		100 µM	1.01864	1.29709	1.01989	1.21416		100 µM	0.779283	0.81685	0.780236	0.794391	0.558009	0.42449	0.539126	0.373843
250 µM	0.965365	0.478141	0.984146	0.473226		250 µM	1.13949	0.992198	1.12847	0.990696		250 µM	1.0061	1.27632	1.01334	1.19481		250 µM	1.03698	0.915553	1.04199	0.886245	0.091079	0.404571	0.0763061	0.371961
500 µM	0.936343	0.743848	0.945166	0.754804		500 µM	1.13412	0.836645	1.10982	0.84304		500 µM	1.02368	1.24488	1.02715	1.16472		500 µM	1.03138	0.941791	1.02738	0.920854	0.0991125	0.266552	0.0823283	0.215752
1000 µM	0.919623	0.990969	0.925021	0.976556		1000 µM	1.091	0.886139	1.06607	0.890285		1000 µM	0.901512	1.12965	0.909304	1.07134		1000 µM	0.970713	1.00225	0.966798	0.979395	0.104568	0.122147	0.0863301	0.0905619
2500 µM	0.442255	0.549346	0.456908	0.548681		2500 µM	0.697449	0.297696	0.691675	0.312349		2500 µM	0.805604	0.734929	0.818724	0.718796		2500 µM	0.648436	0.527324	0.655769	0.526609	0.186567	0.219447	0.183561	0.204121
5000 µM	0	0	0	0.277991		5000 µM	0	0	0	0.000966651		5000 µM	0	0	0.00198947	0		5000 µM	0	0	0.000663156	0.092986	0	0	0.00114862	0.16022
PFOS	Calcein-AM		FSC/SSC			PFOS	Calcein-AM		FSC/SSC			PFOS	Calcein-AM		FSC/SSC			PFOS	Calcein-AM		FSC/SSC		Calcein-AM		FSC/SSC
	-S9	+S9	-S9	+S9			-S9	+S9	-S9	+S9			-S9	+S9	-S9	+S9			-S9	+S9	-S9	+S9	-S9	+S9	-S9	+S9
	Cal-AM -S9	Cal-AM +S9	FSC/SSC -S9	FSC/SSC +S9			Cal-AM -S9	Cal-AM +S9	FSC/SSC -S9	FSC/SSC +S9			Cal-AM -S9	Cal-AM +S9	FSC/SSC -S9	FSC/SSC +S9			Cal-AM -S9	Cal-AM +S9	FSC/SSC -S9	FSC/SSC +S9	Cal-AM -S9	Cal-AM +S9	FSC/SSC -S9	FSC/SSC +S9
Medium Ctrl	1	1	1	1		Medium	1	1	1	1		Medium Ctrl	1	1	1	1		Medium Ctrl	1	1	1	1	0	0	0	0
Positive Ctrl	0	0	0.00109469	0.000437637		Positive Ctrl	0	0	0	0		Positive Ctrl	0	0	0.000998627	0		Positive Ctrl	0	0	0.000697773	0.000145879	0	0	0.000606195	0.00025267
Solvent Ctrl	1	0.952957	1	0.968928		Solvent Ctrl	1	1.25801	1	1.24757		Solvent Ctrl	1.03505	1.0308	1.03233	1.03281		Solvent Ctrl	1.01168	1.08059	1.01078	1.0831	0.0202376	0.158506	0.018666	0.145969
1 µM	1.07028	1.37231	1.07553	1.39037		1 µM	0.948703	1.22453	0.960282	1.22498		1 µM	0.975463	1.0196	0.981151	1.02094		1 µM	0.998149	1.20548	1.00566	1.21209	0.0638858	0.177127	0.0614091	0.185055
10 µM	1.40564	1.19892	1.39354	1.23282		10 µM	0.968552	1.15614	0.98062	1.17336		10 µM	0.96307	1.0073	0.960929	1.00955		10 µM	1.11242	1.12079	1.1117	1.13858	0.253953	0.100583	0.244283	0.115629
50 µM	0.851134	0.262545	0.85769	0.284026		50 µM	0.925146	1.15376	0.938988	1.16944		50 µM	1.0363	0.732562	1.02933	0.736533		50 µM	0.937528	0.716289	0.942004	0.729999	0.0932039	0.445831	0.085862	0.442742
100 µM	0.809076	1.46864	0.79803	1.46521		100 µM	0.174459	1.36401	0.196674	1.35613		100 µM	1.01077	1.03274	1.003	1.03795		100 µM	0.664767	1.28846	0.6659	1.28643	0.43643	0.227555	0.419085	0.221992
250 µM	0.92031	1.39203	0.922824	1.41007		250 µM	0.905297	1.18629	0.921641	1.19721		250 µM	1.05834	0.986975	1.05343	0.992654		250 µM	0.961315	1.18843	0.965964	1.19998	0.0843587	0.202534	0.075747	0.208719
375 µM	1.75872	1.05556	1.72195	1.05733		375 µM	0.031448	0.27642	0.0406747	0.280515		375 µM	0.808713	0.793061	0.825115	0.801543		375 µM	0.866292	0.708346	0.86258	0.713129	0.865072	0.396416	0.841263	0.395883
500 µM	0.803542	0.209229	0.784346	0.2407		500 µM	1.00407	0	1.00682	0		500 µM	0.515774	0.173828	0.521907	0.181317		500 µM	0.77446	0.127686	0.771024	0.140673	0.245442	0.111987	0.24273	0.125392
1000 µM	0.0570006	0.0120968	0.077723	0.0113786		1000 µM	0	0	0.00179447	0		1000 µM	0.000500751	0	0.00137311	0		1000 µM	0.0191671	0.00403226	0.0269635	0.00379285	0.0327657	0.00698408	0.0439595	0.00656941
2500 µM	0.000553403	0	0.000547345	0		2500 µM	0	0	0	0		2500 µM	0	0	0.0106104	0.00391773		2500 µM	0.000184468	0	0.00371925	0.00130591	0.000319508	0	0.00597419	0.0022619

## Sheet: S2 - Genes
gene_id	gene		log2FC_AB1	log2FC_BaP	log2FC_Las	log2FC_ME	log2FC_NPYR	log2FC_3-MCPD	log2FC_PFOA	log2FC_PFOS	log2FC_MP	LFC_GTX	sig_GTX	sig_NGTX	padj_AB1	padj_BaP	padj_Las	padj_ME	padj_NPYR	padj_3-MCPD	padj_PFOA	padj_PFOS	padj_MP
ENSG00000187116	LILRA5	leukocyte immunoglobulin like receptor A5	2.65951	2.23871	2.54354	2.19074	2.92075	2.50668	2.54152	2.20718	1.36289	5	5	1	0.0100466	0.0322095	0.0149699	0.0454895	0.0092734	0.0277724	NA	NA	NA
ENSG00000179934	CCR8	C-C motif chemokine receptor 8	2.30286	2.23565	2.06155	2.37991	2.54129	1.64769	1.49734	1.80208	1.1499	5	5	1	0.00128286	0.00135445	0.0042363	0.00156272	0.000827964	0.0426081	NA	NA	NA
ENSG00000174946	GPR171	G protein-coupled receptor 171	2.06413	1.8072	1.87344	1.97395	2.02286	1.69891	1.09328	1.63482	1.072	5	5	0	0.00687259	0.0171826	0.015031	0.0135598	0.0195685	0.0522469	0.234609	0.0790975	0.243837
ENSG00000121552	CSTA	cystatin A	1.3053	1.57979	1.53174	1.39661	1.27128	1.32999	0.931655	1.20253	1.13921	5	5	3	0.00543221	0.000649086	0.00137738	0.00467731	0.0166312	0.0100645	0.099049	0.042576	0.0311743
ENSG00000130600	H19	H19 imprinted maternally expressed transcript	1.62505	1.29346	1.19227	1.3359	1.32459	1.12813	0.910261	1.01268	0.471264	5	5	0	0.00246035	0.0141016	0.0258841	0.0157569	0.0298178	0.0659403	0.148744	0.121175	0.494022
ENSG00000182700	IGIP	IgA inducing protein	1.08953	1.17186	1.25522	0.990978	1.0881	1.38536	0.792167	0.877796	0.538599	5	5	1	0.00624887	0.00290418	0.00174155	0.0164328	0.0152996	0.00141372	0.0997939	0.0718524	0.26299
ENSG00000075618	FSCN1	fascin actin-bundling protein 1	1.21994	1.14132	1.00485	0.97135	1.03174	0.825122	0.675383	0.613105	0.563833	5	5	0	0.00533835	0.0081163	0.0222302	0.033838	0.0397565	0.109324	0.193323	0.259875	0.285643
ENSG00000225135	RP11-361F15.2	retired gene model	1.02959	1.11641	0.973185	0.954354	1.104	0.87005	0.453403	0.896728	0.603294	5	5	0	0.0180633	0.00916694	0.0267762	0.0354022	0.0235297	0.0854567	0.417508	0.0889779	0.252887
ENSG00000076662	ICAM3		0.577366	0.736112	0.652763	0.620325	0.673651	0.354295	0.38967	0.420214	0.345988	4	5	0	0.0405979	0.00717355	0.0190112	0.0321123	0.0330055	0.319298	0.240448	0.217937	0.302789
ENSG00000166446	CDYL2		0.662351	0.613688	0.576735	0.602273	0.699741	0.589741	0.341673	0.263243	0.275729	4	5	0	0.0119789	0.0192059	0.0307196	0.0296281	0.0192971	0.0512881	0.290369	0.442836	0.407053
ENSG00000196735	HLA-DQA1		0.518289	0.554973	0.518715	0.447656	0.502398	0.426539	0.383778	0.376593	0.312186	0	5	0	0.0113404	0.0060699	0.0117101	0.0366231	0.0321825	0.071442	0.115852	0.134153	0.19822
ENSG00000185433	LINC00158		0.43998	0.535907	0.493861	0.460175	0.52232	0.487519	0.249971	0.318792	0.213985	0	5	0	0.0485117	0.0128473	0.0242249	0.0440232	0.0355934	0.0506616	0.356682	0.234803	0.439828
ENSG00000154328	NEIL2		0.529519	0.430868	0.563299	0.4579	0.459974	0.325188	0.382595	0.472638	0.280407	0	5	0	0.00858027	0.0341807	0.00572408	0.0305128	0.0471399	0.190835	0.116681	0.0567037	0.251845
ENSG00000221886	C5orf54		0.376102	0.388118	0.376739	0.520638	0.459778	0.390636	0.273983	0.329584	0.089151	0	5	0	0.0415676	0.03224	0.0412353	0.0058397	0.0241768	0.0609	0.209821	0.136207	0.733709
ENSG00000145996	CDKAL1		0.385516	0.378797	0.363333	0.321948	0.377027	0.321758	0.313204	0.287281	0.31354	0	5	0	0.0132338	0.0140544	0.0203152	0.0497606	0.0347291	0.0739753	0.094476	0.133413	0.0784842
ENSG00000175595	ERCC4		0.347129	0.363486	0.345857	0.423568	0.461048	0.334678	0.123806	0.270838	0.221439	0	5	0	0.0223595	0.0151489	0.0227821	0.00753926	0.0062997	0.0529828	0.529132	0.144643	0.218966
ENSG00000112144	ICK		0.35108	0.311333	0.319385	0.339723	0.36622	0.254718	0.0436581	0.172243	0.205902	0	5	0	0.00773172	0.0176136	0.0167209	0.0137549	0.0140484	0.10297	0.828382	0.296416	0.192183
ENSG00000078967	UBE2D4		0.243463	0.261695	0.318357	0.268361	0.285009	0.217695	0.149132	0.0953742	0.1828	0	5	0	0.0371205	0.022237	0.00606126	0.0250496	0.0283192	0.1117	0.293248	0.533573	0.182012
ENSG00000138134	STAMBPL1		0.328657	0.261001	0.298142	0.341715	0.321138	0.251793	0.259698	0.208961	0.137181	0	5	0	0.00558839	0.0281344	0.0127879	0.00599456	0.0165194	0.0673124	0.0772512	0.152526	0.348803
ENSG00000120071	KANSL1		-0.225721	-0.218077	-0.230014	-0.264752	-0.312262	-0.211177	-0.256308	-0.21606	-0.143339	0	5	0	0.0295958	0.0333986	0.0257146	0.0133907	0.00658806	0.0752126	0.0547245	0.0816492	0.240537
ENSG00000129197	RPAIN		-0.318054	-0.250404	-0.224407	-0.247085	-0.31314	-0.180416	-0.130513	-0.120247	-0.164899	0	5	0	0.00175134	0.0124651	0.0282934	0.0195451	0.00584661	0.136181	0.289118	0.342983	0.165605
ENSG00000206149	HERC2P9		-0.368097	-0.313792	-0.309059	-0.41295	-0.457148	-0.272086	-0.22482	-0.309702	-0.303136	0	5	0	0.00944494	0.0266937	0.0316655	0.00569497	0.00413733	0.104405	0.182214	0.0723512	0.0630958
ENSG00000129460	NGDN		-0.332258	-0.37454	-0.386485	-0.383041	-0.352489	-0.307282	-0.195588	-0.195707	-0.123623	0	5	0	0.0281456	0.0113741	0.0102426	0.0140269	0.0399639	0.0761169	0.280086	0.292491	0.525205
ENSG00000144395	CCDC150		-0.478212	-0.506117	-0.452603	-0.551895	-0.55852	-0.447282	-0.42166	-0.388791	-0.319096	0	5	0	0.017945	0.011074	0.0251456	0.00922329	0.0143829	0.0524894	0.0836062	0.115042	0.178094
ENSG00000169045	HNRNPH1		-0.558487	-0.544108	-0.46074	-0.552484	-0.620177	-0.411532	-0.380597	-0.334978	-0.268531	1	5	0	0.00941	0.0106853	0.034116	0.0139398	0.0106168	0.103653	0.136142	0.208366	0.302738
ENSG00000134575	ACP2		-0.723756	-0.661584	-0.570247	-0.517804	-0.608887	-0.42741	-0.293638	-0.360662	-0.471325	3	5	0	0.00310208	0.00607602	0.0201127	0.0416433	0.0286619	0.143388	0.323902	0.224725	0.0918652
ENSG00000257122	RRN3P3		-0.555268	-0.674842	-0.714778	-0.68977	-0.635859	-0.452773	-0.324984	-0.479664	-0.337412	4	5	0	0.00972379	0.00149698	0.00137352	0.00221875	0.0087595	0.0693167	0.203047	0.0671589	0.181943
ENSG00000087237	CETP	cholesteryl ester transfer protein	1.55315	1.07239	1.14531	1.13865	1.42598	1.21342	0.413895	0.90153	0.90027	5	5	1	0.00344695	0.0488516	0.0352899	0.0422054	0.0166312	0.0456882	NA	0.174114	0.156136
ENSG00000004468	CD38	CD38 molecule	1.30443	1.05718	1.07218	1.17649	1.247	1.24207	0.792242	0.952382	0.626508	5	5	1	0.00154799	0.00896109	0.00921741	0.00624339	0.006452	0.00586369	0.106718	0.0582248	0.197399
ENSG00000155719	OTOA	otoancorin	1.13237	1.00828	0.974784	1.2718	1.24223	0.67292	0.119924	0.686569	0.78967	5	5	0	0.0174081	0.035378	0.0464223	0.0102001	0.0187512	0.271133	NA	NA	0.164424
ENSG00000189058	APOD	apolipoprotein D	0.763514	0.960864	0.863048	0.838987	0.984746	0.877805	0.554042	0.573574	0.548543	5	5	1	0.0214953	0.00322697	0.00945941	0.0144461	0.00721335	0.0165685	0.160852	0.1602	0.159305
ENSG00000169129	AFAP1L2	actin filament associated protein 1 like 2	1.29209	0.943362	1.14209	1.0318	1.11103	0.844176	0.434079	0.127017	0.687774	5	5	0	0.000666911	0.0135984	0.00320134	0.0100142	0.00809629	0.0567373	NA	0.843637	0.133772
ENSG00000242550	SERPINB10	serpin family B member 10	0.868985	0.930122	0.827399	0.86916	0.857717	0.8095	0.371921	0.577503	0.528187	5	5	1	0.00309235	0.00123353	0.00486146	0.00491107	0.00917743	0.0126813	0.297774	0.108774	0.121962
ENSG00000188373	C10orf99	chromosome 10 open reading frame 99	1.09521	0.916025	0.927423	1.15874	1.02987	0.448698	0.678195	0.791022	0.683587	5	5	0	0.0165455	0.0483899	0.0473183	0.0144461	0.0481584	0.479009	0.220185	0.160944	0.213806
ENSG00000136960	ENPP2	ectonucleotide pyrophosphatase/phosphodiesterase 2	0.70666	0.915373	0.865494	0.788	0.890895	0.789978	0.591633	0.555015	0.496504	5	5	1	0.0135935	0.00108733	0.00272592	0.00842763	0.00458742	0.0126445	0.0918064	0.115042	0.145568
ENSG00000101846	STS	steroid sulfatase	0.969262	0.902528	0.887787	1.06384	1.12427	1.03738	0.717095	0.805606	0.371315	5	5	1	0.0103398	0.0162025	0.0196279	0.00746051	0.00815884	0.013423	0.113372	0.0798061	0.438243
ENSG00000241399	CD302	CD302 molecule	0.684162	0.883216	0.949301	1.03688	1.12406	1.11932	0.443668	0.716644	0.678229	5	5	1	0.0264981	0.00338319	0.00193709	0.00139497	0.00091191	0.000807729	0.225093	0.0567037	0.0518723
ENSG00000229164	TRAC	retired gene model	1.33638	0.865813	0.883992	0.851803	0.899667	0.776827	0.675968	0.632014	0.632423	5	5	0	0.000183883	0.0140679	0.0134887	0.0220292	0.0261575	0.0573967	0.114344	0.150166	0.129522
ENSG00000113070	HBEGF	heparin binding EGF like growth factor	1.03303	0.859646	0.794213	0.782918	0.873785	0.844596	0.637283	0.680569	0.598404	5	5	1	0.00553728	0.0200514	0.0352899	0.0454895	0.040643	0.0470994	0.149161	0.136486	0.17304
ENSG00000261115	TMEM178B	transmembrane protein 178B	0.69138	0.800594	0.724811	0.851502	0.746416	0.811692	0.515586	0.456819	0.175594	5	5	1	0.0234846	0.00745938	0.0171282	0.00743439	0.0309527	0.0158482	0.150417	0.220323	0.679053
ENSG00000139618	BRCA2	BRCA2 DNA repair associated	0.825081	0.796569	0.870397	0.735481	0.907129	1.00807	0.365385	0.52587	0.469769	5	5	1	0.00756229	0.00922734	0.00503679	0.0233419	0.00931102	0.00305809	0.336852	0.170664	0.20137
ENSG00000078589	P2RY10	P2Y receptor family member 10	0.632052	0.731792	0.678841	0.675461	0.751369	0.63266	0.435458	0.484506	0.521777	5	5	1	0.00815053	0.00192454	0.00471405	0.00742901	0.00504536	0.0179188	0.126807	0.0992908	0.0571993
ENSG00000163060	TEKT4	tektin 4	0.586769	0.678487	0.845721	0.751488	0.803063	0.729502	0.657416	0.491392	0.266939	5	5	1	0.0461536	0.0171826	0.00345401	0.012486	0.013237	0.0234094	0.0721813	0.16748	0.471878
ENSG00000262049	RP13-1032I1.7	novel transcript, antisense to HGS (LncRNA)	-0.846753	-0.615669	-0.60194	-0.600735	-0.726704	-0.607451	-0.412735	-0.443616	-0.491709	5	5	1	0.000360159	0.00808547	0.0111576	0.0142857	0.0059628	0.0215355	0.139639	0.121885	0.0681773
ENSG00000197355	UAP1L1	UDP-N-acetylglucosamine pyrophosphorylase 1 like 1	-0.6627	-0.688166	-0.648064	-0.636841	-0.849951	-0.796875	-0.557085	-0.493474	-0.489948	5	5	4	0.000426709	0.000213917	0.000822346	0.00139497	8.60344e-05	0.000142293	0.0375138	0.0382629	0.0181357
ENSG00000260942	CAPN10-AS1	CAPN10 divergent transcript (LncRNA)	-0.880704	-0.693466	-0.601616	-0.64114	-0.816693	-0.678136	-0.268677	-0.42528	-0.459593	5	5	1	0.000205524	0.00290418	0.0109689	0.00937864	0.00189034	0.00927632	0.351947	0.136729	0.0867987
ENSG00000122390	NAA60	N-alpha-acetyltransferase 60, NatF catalytic subunit	-0.696156	-0.71764	-0.641047	-0.600311	-0.659489	-0.775238	-0.497306	-0.476108	-0.272699	5	5	1	0.0135014	0.0104472	0.0242417	0.0410926	0.0415221	0.014838	0.138571	0.167552	0.440057
ENSG00000228409	CCT6P1	chaperonin containing TCP1 subunit 6 pseudogene 1	-0.585136	-0.718441	-0.634053	-0.63202	-0.889139	-0.639868	-0.545407	-0.433955	-0.362652	5	5	1	0.0113404	0.00163332	0.00638944	0.00943513	0.000706208	0.013058	0.0664978	0.123362	0.183736
ENSG00000142396	ERVK3-1	endogenous retrovirus group K3 member 1	-0.754374	-0.738003	-0.659527	-0.694766	-0.857737	-0.54572	-0.558515	-0.566992	-0.469447	5	5	1	0.00167254	0.00174403	0.00610963	0.00569497	0.00138763	0.0460525	0.0680631	0.0558076	0.0859489
ENSG00000230701	FBXW4P1	F-box and WD repeat domain containing 4 pseudogene 1	-0.657361	-0.761781	-0.658905	-0.750928	-0.735576	-0.590756	-0.531236	-0.622775	-0.623548	5	5	0	0.0401531	0.0157228	0.0410246	0.0225625	0.042446	0.116994	0.155756	0.103069	0.0849572
ENSG00000222894	AL662800.1	retired gene model	-0.760303	-0.780172	-0.776753	-0.601584	-1.03796	-0.8467	-0.613664	-0.609202	-0.658788	5	5	2	0.00639715	0.00482623	0.005784	0.0377593	0.0010111	0.0065211	0.0761592	0.0718524	0.0362706
ENSG00000206754	SNORD101	small nucleolar RNA, C/D box 101	-0.889136	-0.782902	-0.776699	-0.744861	-0.984148	-0.786283	-0.577865	-0.514678	-0.581594	5	5	1	0.00471837	0.0114521	0.0138124	0.0220292	0.00519829	0.0266655	0.120596	0.176109	0.106117
ENSG00000197969	VPS13A		0.633112	0.677409	0.722317	0.527611	0.687989	0.885693	0.263039	0.369422	0.387793	4	5	1	0.00982422	0.00536374	0.00345401	0.0399299	0.013237	0.00101129	0.390095	0.221218	0.180434
ENSG00000073282	TP63		0.532822	0.675182	0.615924	0.603875	0.881485	0.659407	0.464926	0.509753	0.467334	4	5	1	0.0254001	0.00378602	0.00945941	0.0139812	0.000835932	0.0115353	0.101868	0.0763068	0.0837143
ENSG00000075539	FRYL		0.715661	0.66673	0.652096	0.569477	0.72914	0.7737	0.366129	0.377821	0.428706	4	5	1	0.00273234	0.00444939	0.00610963	0.0215278	0.00603742	0.00294491	0.192133	0.196874	0.119515
ENSG00000081237	PTPRC		0.500986	0.652237	0.702402	0.764432	0.949573	0.848318	0.593963	0.515806	0.349815	4	5	1	0.045343	0.00711049	0.0042363	0.00282264	0.000592698	0.00150601	0.0599835	0.0824192	0.231471
ENSG00000204186	ZDBF2		0.776358	0.634947	0.552693	0.650895	0.706582	0.712001	0.162937	0.44182	0.431991	4	5	1	0.000716358	0.00516595	0.016521	0.00694931	0.00576078	0.00475309	0.594019	0.116658	0.103873
ENSG00000066279	ASPM		0.718369	0.63399	0.655162	0.526495	0.780134	0.797447	0.212511	0.361128	0.487006	4	5	1	0.00254387	0.00664293	0.00572408	0.0333383	0.00326311	0.00202224	0.481287	0.215163	0.0715121
ENSG00000229645	LINC00341		0.622656	0.61842	0.573051	0.612821	0.916039	0.633179	0.443478	0.33751	0.29671	4	5	1	0.0119168	0.0115967	0.0215915	0.0174011	0.000943829	0.0225362	0.133362	0.274437	0.324973
ENSG00000162692	VCAM1		0.513744	0.612761	0.622565	0.673044	0.669423	0.67499	0.440719	0.490257	0.393139	4	5	1	0.012955	0.00274652	0.00284005	0.00177236	0.00360247	0.00290128	0.0824614	0.0558076	0.102467
ENSG00000080345	RIF1		0.532095	0.596109	0.656313	0.521328	0.683669	0.85212	0.317361	0.360178	0.401759	3	5	1	0.014791	0.00579615	0.00277841	0.0223812	0.00507226	0.000423737	0.22133	0.181064	0.112236
ENSG00000137812	CASC5		0.661938	0.588324	0.585068	0.488929	0.687855	0.72804	0.255516	0.354718	0.44596	4	5	1	0.00154799	0.00420938	0.00490695	0.0243358	0.00312887	0.00140772	0.312917	0.167433	0.0607586
ENSG00000113441	LNPEP		0.593328	0.575497	0.55616	0.480709	0.536379	0.67904	0.209456	0.308153	0.330458	1	5	1	0.00380387	0.00444939	0.00667485	0.0247249	0.0211856	0.00247571	0.413399	0.221131	0.16849
ENSG00000129493	HEATR5A		0.507626	0.572195	0.574693	0.548024	0.734362	0.635932	0.403596	0.410382	0.299741	1	5	1	0.0198322	0.0076575	0.00824367	0.0150565	0.00240774	0.00780275	0.120047	0.122096	0.249353
ENSG00000138604	GLCE		0.625702	0.569154	0.556779	0.553751	0.587299	0.573783	0.281105	0.467903	0.382836	2	5	1	0.00154799	0.00339672	0.00470022	0.00736806	0.00760776	0.00811399	0.231212	0.0557425	0.0900723
ENSG00000153201	RANBP2		0.506675	0.569016	0.640949	0.555865	0.760811	0.82832	0.399177	0.35104	0.404576	2	5	1	0.0395187	0.0173074	0.0080785	0.0281187	0.00496915	0.00173782	0.162889	0.238565	0.152152
ENSG00000044524	EPHA3		0.4831	0.568891	0.548443	0.635724	0.537842	0.610092	0.242635	0.478759	0.220783	1	5	1	0.0355881	0.011074	0.0161385	0.00746051	0.0378473	0.0152966	0.391151	0.0815545	0.441505
ENSG00000174485	DENND4A		0.517903	0.561269	0.531933	0.541405	0.645209	0.689812	0.237788	0.369771	0.308855	1	5	1	0.00374553	0.00133957	0.00304466	0.00393731	0.00119414	0.000453043	0.270209	0.088917	0.137127
ENSG00000259207	ITGB3		0.386165	0.540225	0.556154	0.573181	0.632971	0.583562	0.366264	0.416256	0.352164	1	5	1	0.031388	0.00195548	0.00182717	0.00199933	0.00137852	0.00267078	0.088092	0.0567037	0.082797
ENSG00000078177	N4BP2		0.490376	0.536248	0.45142	0.465004	0.535854	0.561222	0.0883899	0.287185	0.336461	0	5	1	0.00648495	0.00256823	0.0125599	0.013457	0.00814397	0.00465221	0.724219	0.196541	0.105947
ENSG00000136731	UGGT1		0.528358	0.535982	0.579335	0.493287	0.738184	0.688831	0.425531	0.343358	0.371018	1	5	1	0.0169196	0.0140631	0.00896168	0.0327396	0.00281481	0.00459574	0.10681	0.208227	0.150782
ENSG00000164187	LMBRD2		0.678846	0.516082	0.511506	0.564327	0.683742	0.646216	0.193341	0.434857	0.320201	2	5	1	0.00353529	0.025959	0.0292356	0.0200639	0.00890243	0.0120561	0.521667	0.126553	0.249828
ENSG00000112249	ASCC3		0.57023	0.515435	0.493862	0.426824	0.522785	0.572863	0.205812	0.299591	0.33601	0	5	1	0.00159146	0.00377295	0.00618825	0.023315	0.00978448	0.00382132	0.353089	0.177199	0.105936
ENSG00000108021	FAM208B		0.428058	0.513493	0.545665	0.467518	0.65441	0.638567	0.44005	0.311557	0.385565	1	5	1	0.0372125	0.0103488	0.00717051	0.0274338	0.00389388	0.00411695	0.0771573	0.212795	0.098798
ENSG00000100697	DICER1		0.437476	0.510103	0.524835	0.399934	0.612636	0.6669	0.300958	0.273108	0.350343	1	5	1	0.0158979	0.00440379	0.00387529	0.03478	0.00257498	0.000810114	0.160258	0.220323	0.0920293
ENSG00000090376	IRAK3		0.451207	0.508652	0.55145	0.496151	0.563896	0.537704	0.260531	0.315056	0.310241	0	5	1	0.00627145	0.00170587	0.0011371	0.0041695	0.00221758	0.00294978	0.182482	0.119212	0.103926
ENSG00000134982	APC		0.626273	0.506461	0.520799	0.482246	0.563787	0.728755	0.2916	0.300733	0.418587	1	5	1	0.00222199	0.0116385	0.0108639	0.023315	0.014285	0.00106617	0.228916	0.22957	0.0718456
ENSG00000172575	RASGRP1		0.365584	0.493995	0.538284	0.530267	0.440394	0.545197	0.27214	0.314237	0.323777	0	5	1	0.0352791	0.00348868	0.00177838	0.00302513	0.0235989	0.00375942	0.180336	0.133893	0.101441
ENSG00000196865	NHLRC2		0.365845	0.489253	0.557226	0.484076	0.493853	0.638509	0.23544	0.382865	0.269083	0	5	1	0.0352523	0.0038511	0.00143243	0.00717681	0.0102994	0.00069862	0.251694	0.0676487	0.182665
ENSG00000171634	BPTF		0.450657	0.489047	0.516605	0.475289	0.558832	0.606387	0.272616	0.302629	0.226721	0	5	1	0.0380735	0.0210609	0.0162053	0.033741	0.0215387	0.0101864	0.292566	0.254361	0.393266
ENSG00000050030	KIAA2022		0.530695	0.484375	0.571544	0.524711	0.632451	0.630849	0.278084	0.350766	0.349612	1	5	1	0.00883939	0.0162833	0.00503679	0.013457	0.00531949	0.00482404	0.257101	0.162056	0.141558
ENSG00000038219	BOD1L1		0.460299	0.482105	0.528613	0.464428	0.541117	0.657993	0.286349	0.263076	0.243464	0	5	1	0.038986	0.0271955	0.016305	0.0432162	0.0309588	0.00639963	0.280086	0.338523	0.364621
ENSG00000149218	ENDOD1		0.415661	0.478116	0.466218	0.488177	0.607927	0.601088	0.422084	0.379772	0.299346	1	5	1	0.0162694	0.00515989	0.00709744	0.00717681	0.00157016	0.00144196	0.0573887	0.0718524	0.136257
ENSG00000076770	MBNL3		0.345214	0.476292	0.449386	0.347601	0.398885	0.626374	0.184298	0.283939	0.360849	0	5	1	0.0448005	0.00425631	0.00773046	0.0498359	0.0389727	0.000728342	0.380518	0.172582	0.0612473
ENSG00000170006	TMEM154		0.748374	0.471613	0.567223	0.636571	0.716687	0.631937	0.300122	0.473228	0.344922	3	5	1	0.000716358	0.0330116	0.0107626	0.00605732	0.00373574	0.00954553	0.260996	0.0775238	0.187922
ENSG00000144357	UBR3		0.490176	0.470282	0.473778	0.442015	0.50985	0.593683	0.182642	0.262676	0.324464	0	5	1	0.00549073	0.00708782	0.00736974	0.0157611	0.0102038	0.00208817	0.408057	0.226348	0.112837
ENSG00000135905	DOCK10		0.438589	0.468698	0.510908	0.442244	0.672938	0.633305	0.396049	0.301211	0.374562	1	5	1	0.0113404	0.00614663	0.00340655	0.0144461	0.000616939	0.000882573	0.0721813	0.159651	0.0594238
ENSG00000168172	HOOK3		0.463422	0.460294	0.425657	0.421965	0.581781	0.627844	0.220185	0.289532	0.32771	0	5	1	0.0162585	0.0157505	0.0280731	0.0360118	0.0069049	0.00293646	0.353955	0.221131	0.144817
ENSG00000116747	TROVE2		0.38281	0.458807	0.529926	0.438418	0.536321	0.626479	0.125606	0.360208	0.327243	0	5	1	0.0233009	0.00561544	0.00174046	0.0123998	0.00424576	0.000667031	0.567343	0.0768709	0.087817
ENSG00000172578	KLHL6		0.512401	0.441573	0.386869	0.463992	0.56489	0.420158	0.187904	0.269212	0.230083	0	5	1	0.00578272	0.0162833	0.039498	0.016041	0.00659505	0.0471807	0.418327	0.238783	0.305467
ENSG00000129317	PUS7L		0.318531	0.438181	0.496676	0.401213	0.601044	0.669453	0.174775	0.338112	0.345573	1	5	1	0.0489545	0.00515989	0.00182717	0.0147193	0.000739968	0.000142293	0.374362	0.0781179	0.0560345
ENSG00000092148	HECTD1		0.410183	0.426566	0.404797	0.351521	0.479628	0.56652	0.283436	0.213839	0.317101	0	5	1	0.012457	0.00868924	0.0143045	0.041463	0.00958571	0.00166073	0.145216	0.297693	0.0941234
ENSG00000125257	ABCC4		0.31712	0.420146	0.400149	0.424495	0.530568	0.523594	0.325294	0.305547	0.255828	0	5	1	0.0290071	0.0030584	0.005389	0.00502933	0.000952933	0.00088722	0.0727269	0.0794753	0.124744
ENSG00000145362	ANK2		0.478242	0.409267	0.541917	0.47375	0.52516	0.53782	0.358338	0.302395	0.175491	0	5	1	0.0199696	0.0485429	0.00827376	0.0269512	0.0237487	0.0185063	0.141681	0.230116	0.510862
ENSG00000139163	ETNK1		0.40197	0.404201	0.427765	0.388705	0.428228	0.490906	0.0134602	0.29592	0.346575	0	5	1	0.0102712	0.00906729	0.00647002	0.0170941	0.016169	0.00444004	0.961325	0.122865	0.0532632
ENSG00000157214	STEAP2		0.327588	0.401233	0.413769	0.434845	0.379151	0.460509	0.113597	0.282488	0.312232	0	5	1	0.0326006	0.00740066	0.00644412	0.00624916	0.0283088	0.00583103	0.568859	0.127272	0.071563
ENSG00000205413	SAMD9		0.503406	0.401127	0.414504	0.477535	0.610583	0.630532	0.199507	0.328638	0.368407	1	5	1	0.00546182	0.0259941	0.0224211	0.0117451	0.00261523	0.00144196	0.374902	0.138069	0.0747746
ENSG00000143702	CEP170		0.326493	0.396087	0.407534	0.361036	0.389827	0.487569	0.159857	0.214628	0.304265	0	5	1	0.0165938	0.00326093	0.002908	0.0114165	0.0108949	0.00106681	0.338648	0.201624	0.0500574
ENSG00000151779	NBAS		0.422889	0.392045	0.422304	0.361673	0.405825	0.455625	0.234541	0.235461	0.217695	0	5	1	0.00778179	0.0129002	0.00816058	0.0302529	0.0258362	0.00966491	0.216789	0.230398	0.253337
ENSG00000163946	FAM208A		0.415014	0.387036	0.350623	0.344852	0.512176	0.518184	0.17454	0.26014	0.276159	0	5	1	0.00250795	0.00408164	0.0104476	0.0150565	0.000835932	0.000538867	0.290683	0.119321	0.0758253
ENSG00000247556	OIP5-AS1		0.292381	0.38531	0.354639	0.340277	0.37628	0.442521	0.107728	0.2336	0.272892	0	5	1	0.0472608	0.00698102	0.0143484	0.0239873	0.0218535	0.00540798	0.568917	0.189894	0.101203
ENSG00000136052	SLC41A2		0.394598	0.384372	0.408217	0.450259	0.459569	0.416533	0.22919	0.310105	0.248459	0	5	1	0.0115916	0.0131252	0.00973943	0.00605732	0.00874389	0.0169454	0.222525	0.106399	0.180637
ENSG00000140575	IQGAP1		0.373395	0.381192	0.377057	0.346754	0.394403	0.465437	0.214051	0.225925	0.279194	0	5	1	0.0112367	0.00882911	0.0108863	0.0243358	0.018499	0.00409397	0.221497	0.214072	0.100407
ENSG00000175054	ATR		0.316807	0.376415	0.469063	0.401661	0.561155	0.613857	0.281524	0.281529	0.328188	0	5	1	0.04921	0.0158459	0.0030497	0.0144461	0.00141201	0.000427063	0.132754	0.14697	0.0686526
ENSG00000115020	PIKFYVE		0.34548	0.368662	0.342508	0.337411	0.386594	0.452452	0.175916	0.181778	0.272423	0	5	1	0.0192963	0.0112919	0.0205654	0.0286995	0.0207849	0.00529841	0.331139	0.324356	0.110433
ENSG00000138078	PREPL		0.318497	0.359415	0.363161	0.389874	0.391066	0.405045	0.0749518	0.294792	0.239051	0	5	1	0.0435047	0.0188035	0.0194285	0.0151821	0.0264403	0.0188366	0.727776	0.119321	0.192115
ENSG00000159459	UBR1		0.393929	0.354075	0.340036	0.326749	0.427343	0.476759	0.136941	0.21873	0.246365	0	5	1	0.00525557	0.011074	0.0163378	0.0266589	0.00675885	0.00197351	0.443162	0.208806	0.133362
ENSG00000054219	LY75		0.323864	0.352826	0.415338	0.427352	0.511586	0.445639	0.145637	0.27969	0.320646	0	5	1	0.0279254	0.0143551	0.00442798	0.00550387	0.00159442	0.00546633	0.42613	0.1178	0.0540403
ENSG00000170571	EMB		0.34289	0.351252	0.359713	0.34035	0.374729	0.387812	0.0222845	0.275292	0.315444	0	5	1	0.0273149	0.0211243	0.0197498	0.0341554	0.0328264	0.0241402	0.929869	0.144643	0.0723847
ENSG00000101974	ATP11C		0.353264	0.348262	0.407929	0.38099	0.413932	0.508926	0.140351	0.290601	0.272064	0	5	1	0.0067467	0.00711049	0.00193709	0.00567155	0.00472527	0.000435248	0.389518	0.0700907	0.0690496
ENSG00000119778	ATAD2B		0.37584	0.347163	0.379963	0.310305	0.373625	0.490642	0.216849	0.185304	0.191475	0	5	1	0.0116546	0.0187544	0.0112374	0.0479778	0.0283088	0.00270633	0.222084	0.320882	0.287163
ENSG00000257093	KIAA1147		0.275857	0.347136	0.324619	0.299983	0.379065	0.416412	0.255485	0.217716	0.222076	0	5	1	0.034313	0.0062372	0.0119774	0.0257215	0.0087595	0.00319125	0.0985485	0.170664	0.137927
ENSG00000198624	CCDC69		0.288236	0.345694	0.303263	0.331687	0.314075	0.302146	0.284462	0.25417	0.194384	0	5	1	0.0109349	0.0019341	0.00752759	0.00561084	0.0143811	0.0165527	0.0537618	0.0673526	0.141977
ENSG00000196323	ZBTB44		0.302946	0.343589	0.348934	0.312419	0.348835	0.441265	0.128097	0.267932	0.215372	0	5	1	0.0120185	0.00408894	0.00407156	0.0133907	0.0102116	0.000889632	0.398125	0.0710235	0.126519
ENSG00000164070	HSPA4L		0.382434	0.343189	0.367317	0.353085	0.371283	0.461204	0.0881586	0.263663	0.211438	0	5	1	0.00518184	0.0109356	0.00717153	0.0130908	0.0164905	0.00197351	0.630418	0.115042	0.19034
ENSG00000104133	SPG11		0.375119	0.342189	0.356566	0.383763	0.362117	0.384279	0.136949	0.204449	0.222093	0	5	1	0.0167448	0.0284038	0.0230959	0.0185921	0.0441284	0.0291412	0.495713	0.294443	0.232843
ENSG00000116984	MTR		0.409072	0.336149	0.396386	0.371681	0.392414	0.444451	0.249529	0.220622	0.181621	0	5	1	0.0113404	0.0387047	0.0148172	0.0282413	0.0341732	0.0133027	0.193074	0.27288	0.358773
ENSG00000043591	ADRB1		0.321752	0.334445	0.336907	0.478916	0.447243	0.443834	0.350463	0.182944	0.10372	0	5	1	0.0196821	0.0139936	0.0149714	0.00104363	0.00357089	0.00329327	0.0521518	0.285718	0.573325
ENSG00000134318	ROCK2		0.36059	0.332786	0.319884	0.321083	0.468137	0.496331	0.194026	0.193342	0.238179	0	5	1	0.00443176	0.0076575	0.0116589	0.0144479	0.000926308	0.000379018	0.195506	0.214184	0.102467
ENSG00000105983	LMBR1		0.274052	0.329485	0.325169	0.280103	0.314199	0.405098	0.159365	0.24347	0.207937	0	5	1	0.00587165	0.00077648	0.00137738	0.00740238	0.00474512	0.00023027	0.177494	0.0504813	0.0681773
ENSG00000056586	RC3H2		0.311604	0.326781	0.324055	0.300657	0.310711	0.398537	0.0961879	0.175283	0.165343	0	5	1	0.0218084	0.0144866	0.0167645	0.0334132	0.045406	0.00740629	0.591157	0.297937	0.311384
ENSG00000169891	REPS2		0.489624	0.325342	0.308822	0.293539	0.47187	0.366972	0.15992	0.166973	0.255145	0	5	1	0.000205524	0.0124403	0.0197665	0.0332982	0.00132234	0.011909	0.323192	0.310858	0.0921764
ENSG00000077097	TOP2B		0.248565	0.32334	0.30206	0.28276	0.333331	0.442376	0.109071	0.210015	0.1851	0	5	1	0.0326006	0.00444939	0.00887167	0.0180901	0.0100109	0.00048832	0.455558	0.136433	0.169104
ENSG00000198399	ITSN2		0.339941	0.323164	0.334261	0.325745	0.367003	0.401923	0.0843974	0.207745	0.259841	0	5	1	0.00648495	0.00886614	0.00754714	0.0126203	0.00900122	0.00346349	0.614783	0.177458	0.0693929
ENSG00000058063	ATP11B		0.296306	0.321843	0.322749	0.28129	0.335033	0.398365	0.0681307	0.225066	0.258635	0	5	1	0.0178173	0.00889531	0.00996142	0.0309411	0.0180711	0.0036626	0.687249	0.141306	0.0696436
ENSG00000136040	PLXNC1		0.339642	0.318675	0.3827	0.35641	0.486103	0.448177	0.270614	0.183505	0.17766	0	5	1	0.0187806	0.0263382	0.00803201	0.0172846	0.00259816	0.00471186	0.115295	0.309358	0.309033
ENSG00000116641	DOCK7		0.321832	0.317609	0.383511	0.368093	0.408965	0.472893	0.12655	0.202745	0.244342	0	5	1	0.0164227	0.0165653	0.0042363	0.00881111	0.00632086	0.00126022	0.458093	0.218125	0.11574
ENSG00000112893	MAN2A1		0.290382	0.317279	0.359216	0.31664	0.422712	0.444765	0.100977	0.254602	0.275703	0	5	1	0.0289373	0.0146506	0.0063724	0.0209217	0.00401558	0.00196387	0.556497	0.114535	0.0674547
ENSG00000102699	PARP4		0.348034	0.316328	0.334332	0.353409	0.428925	0.411425	0.260968	0.209438	0.24942	0	5	1	0.0139679	0.0248332	0.0189902	0.0163646	0.00694924	0.0085435	0.121698	0.230116	0.130567
ENSG00000145675	PIK3R1		0.244442	0.314278	0.292442	0.259863	0.301338	0.322224	0.028526	0.129806	0.18822	0	5	1	0.0403628	0.00661947	0.0127879	0.033838	0.0237009	0.0131087	0.876707	0.380713	0.170734
ENSG00000106692	FKTN		0.296602	0.311887	0.334697	0.34193	0.351766	0.533267	0.0715347	0.23413	0.299187	0	5	1	0.0446016	0.0308306	0.0213307	0.0234474	0.0330055	0.000805999	0.723601	0.188888	0.070795
ENSG00000162378	ZYG11B		0.361284	0.310712	0.314605	0.350058	0.346003	0.431973	0.154176	0.221334	0.269887	0	5	1	0.00360196	0.0112455	0.011584	0.00720881	0.0134028	0.00144196	0.308272	0.14697	0.0571328
ENSG00000012048	BRCA1		0.317129	0.310472	0.30164	0.334685	0.485916	0.505677	0.339762	0.232718	0.203889	0	5	1	0.0218619	0.023025	0.0295924	0.0197683	0.00155214	0.000817097	0.0567528	0.170664	0.212146
ENSG00000084093	REST		0.33175	0.307095	0.308317	0.287178	0.349645	0.319883	-0.0816574	0.180151	0.202861	0	5	1	0.00907779	0.0150098	0.0162053	0.0313159	0.0155272	0.0253467	0.635875	0.254361	0.176971
ENSG00000153936	HS2ST1		0.282702	0.306043	0.328001	0.287346	0.375324	0.416632	0.0479855	0.285288	0.228032	0	5	1	0.0253237	0.0133803	0.00912614	0.0281282	0.00735388	0.0023514	0.792998	0.0645065	0.11623
ENSG00000107890	ANKRD26		0.36377	0.305562	0.323751	0.334097	0.425983	0.416802	0.101769	0.218268	0.238768	0	5	1	0.00297615	0.0114298	0.00816058	0.00935965	0.00169409	0.00182983	0.520512	0.14697	0.0884347
ENSG00000121988	ZRANB3		0.304651	0.303478	0.286016	0.365253	0.367303	0.378673	0.218958	0.21533	0.25709	0	5	1	0.0186531	0.0174989	0.028286	0.00705175	0.0111248	0.00780275	0.153364	0.175228	0.0823995
ENSG00000138768	USO1		0.244739	0.303105	0.260074	0.327482	0.317005	0.360625	0.0667053	0.267664	0.232358	0	5	1	0.0446641	0.010287	0.030645	0.00913757	0.0194013	0.00612185	0.680681	0.0673526	0.0897057
ENSG00000088179	PTPN4		0.354006	0.301408	0.310517	0.31586	0.331554	0.468934	0.123455	0.284023	0.229687	0	5	1	0.00653691	0.0197252	0.0178656	0.0201709	0.0256362	0.00105208	0.459421	0.0736652	0.130812
ENSG00000071073	MGAT4A		0.360787	0.300636	0.303055	0.344144	0.339578	0.33541	0.00505993	0.166204	0.245659	0	5	1	0.00433533	0.0162287	0.0167645	0.00935965	0.017367	0.0169094	0.980744	0.289278	0.0901941
ENSG00000244405	ETV5		0.268336	0.29801	0.28765	0.234717	0.2683	0.283235	0.176096	0.215376	0.221819	0	5	1	0.0101234	0.003946	0.00610963	0.0317427	0.0240931	0.0147484	0.154902	0.0896477	0.0641832
ENSG00000143067	ZNF697		0.441657	0.29699	0.307436	0.259973	0.345231	0.305061	0.119374	0.203109	0.249554	0	5	1	0.00046143	0.0169038	0.0149714	0.0491673	0.0150085	0.0315498	0.456923	0.189894	0.0829379
ENSG00000151116	UEVLD		0.321043	0.293954	0.292074	0.304545	0.295737	0.309119	0.138586	0.267829	0.238651	0	5	1	0.00987116	0.0171826	0.0198737	0.0191648	0.0381277	0.027555	0.372551	0.0768709	0.0978544
ENSG00000164506	STXBP5		0.308975	0.293054	0.367547	0.355556	0.447037	0.45473	0.313768	0.259579	0.200426	0	5	1	0.0392691	0.0492366	0.0128797	0.0205795	0.00661435	0.00505968	0.0804225	0.1524	0.255004
ENSG00000101596	SMCHD1		0.345473	0.292436	0.3226	0.277694	0.404843	0.486449	0.117844	0.188273	0.267048	0	5	1	0.00657114	0.0204848	0.0116437	0.0368584	0.00458254	0.000506567	0.468231	0.22957	0.0676194
ENSG00000170017	ALCAM		0.292388	0.289748	0.280393	0.302853	0.299477	0.37793	0.145803	0.204701	0.21977	0	5	1	0.0173683	0.0169536	0.0229537	0.0173829	0.032446	0.00515225	0.335391	0.175228	0.12339
ENSG00000248092	NNT-AS1		0.283254	0.288367	0.286473	0.289061	0.327496	0.296639	0.113874	0.229091	0.173728	0	5	1	0.00632084	0.00505319	0.00606126	0.00796257	0.00463698	0.00969622	0.382828	0.0710529	0.153659
ENSG00000121274	PAPD5		0.240039	0.283934	0.273121	0.369723	0.331945	0.362094	0.0953679	0.235863	0.228699	0	5	1	0.0274722	0.00765735	0.0116722	0.00127116	0.00569367	0.00208817	0.492862	0.0718524	0.0641832
ENSG00000064651	SLC12A2		0.270849	0.279687	0.354048	0.311069	0.486209	0.460386	0.129319	0.24061	0.199285	0	5	1	0.0404995	0.0309099	0.00650255	0.0217665	0.000835932	0.00122983	0.427979	0.129829	0.195367
ENSG00000005700	IBTK		0.202188	0.271729	0.255942	0.256015	0.235216	0.323445	0.0322449	0.19741	0.206996	0	5	1	0.0459199	0.00561544	0.0102009	0.0134118	0.0384313	0.00294978	0.828495	0.104697	0.0682145
ENSG00000163539	CLASP2		0.248291	0.247619	0.302998	0.251842	0.375263	0.393196	0.238071	0.205931	0.2056	0	5	1	0.0450108	0.0429117	0.0127114	0.0483426	0.00568394	0.00313774	0.102423	0.16972	0.147215
ENSG00000106771	TMEM245		0.336731	0.246295	0.253994	0.26529	0.338358	0.335836	0.0905807	0.153816	0.194029	0	5	1	0.00160224	0.0194902	0.0174403	0.0163646	0.00456677	0.00415301	0.512074	0.241502	0.116157
ENSG00000163104	SMARCAD1		0.285772	0.240433	0.289394	0.279808	0.361305	0.38948	0.122709	0.228553	0.198294	0	5	1	0.00813264	0.0259941	0.00772617	0.0134265	0.00287668	0.00106617	0.36046	0.0821985	0.115173
ENSG00000111371	SLC38A1		0.226146	0.240208	0.264899	0.275264	0.455631	0.40725	0.198946	0.202848	0.22314	0	5	1	0.0456595	0.0297751	0.0171282	0.0166506	0.00031391	0.000817097	0.129947	0.135568	0.0781814
ENSG00000168944	CEP120		0.254648	0.240036	0.222148	0.245261	0.244614	0.323875	0.0973091	0.168333	0.15488	0	5	1	0.0117356	0.0166535	0.0297581	0.0200639	0.0343329	0.00364803	0.449798	0.177199	0.196908
ENSG00000116497	S100PBP		0.216048	0.235822	0.213684	0.208294	0.188997	0.241229	0.138183	0.181524	0.164955	0	5	1	0.0066624	0.00284019	0.00765117	0.0125073	0.0387124	0.00618513	0.145216	0.0648107	0.0715121
ENSG00000185811	IKZF1		0.312292	0.232488	0.247905	0.32269	0.402364	0.326277	0.208217	0.203245	0.156313	0	5	1	0.00423994	0.0323784	0.0230561	0.0049058	0.000948535	0.00645047	0.109957	0.126528	0.226816
ENSG00000163755	HPS3		0.267912	0.220127	0.198971	0.249476	0.249388	0.241849	0.0694197	0.195093	0.186373	0	5	1	0.00311799	0.0140008	0.029451	0.00870632	0.0149102	0.0163938	0.558467	0.0764481	0.0719704
ENSG00000245937	CTC-228N24.3		0.257461	0.194703	0.211861	0.199225	0.274834	0.215413	0.0347193	0.202008	0.211156	0	5	1	0.00661259	0.0435053	0.0287412	0.0455174	0.00939226	0.0494079	0.809648	0.0784059	0.0539589
ENSG00000111817	DSE		0.27546	0.193935	0.211771	0.234492	0.22801	0.230788	0.0626525	0.157711	0.157373	0	5	1	0.00272355	0.0336058	0.0209878	0.0137549	0.0286519	0.0239665	0.60709	0.160944	0.138971
ENSG00000080839	RBL1		0.230232	0.186844	0.184175	0.228108	0.320962	0.339767	0.20881	0.192763	0.197766	0	5	1	0.00996253	0.0375091	0.0426497	0.0144461	0.00129914	0.000538867	0.0680631	0.0764481	0.0533106
ENSG00000137409	MTCH1		-0.166128	-0.191841	-0.169406	-0.162983	-0.256587	-0.246835	-0.0825315	-0.132313	-0.158704	0	5	1	0.0330455	0.0116829	0.0293335	0.0433951	0.00294776	0.00368988	0.390586	0.163477	0.071563
ENSG00000213923	CSNK1E		-0.254175	-0.226298	-0.20338	-0.217994	-0.312677	-0.306632	-0.183069	-0.18632	-0.169156	0	5	1	0.00696251	0.0155187	0.0329891	0.0274817	0.00312887	0.00313401	0.106603	0.10804	0.123159
ENSG00000167792	NDUFV1		-0.221311	-0.232244	-0.234863	-0.233247	-0.314199	-0.294567	-0.0675824	-0.157439	-0.172828	0	5	1	0.0398669	0.0275463	0.0273081	0.0349625	0.00828696	0.011909	0.634928	0.226063	0.163398
ENSG00000132254	ARFIP2		-0.215346	-0.247339	-0.23502	-0.236335	-0.235594	-0.257682	-0.122045	-0.115472	-0.152292	0	5	1	0.0135875	0.00433188	0.00750629	0.0099574	0.0177307	0.00780275	0.24436	0.287711	0.134321
ENSG00000004534	RBM6		-0.3309	-0.247347	-0.226233	-0.22037	-0.265159	-0.21985	-0.153993	-0.189643	-0.239941	0	5	1	0.00111729	0.0131235	0.0255853	0.0364154	0.0207068	0.0574225	0.19842	0.123022	0.0348484
ENSG00000160570	DEDD2		-0.257572	-0.250328	-0.245789	-0.309688	-0.406337	-0.420289	-0.198955	-0.188074	-0.141586	0	5	1	0.0113404	0.0131235	0.0167209	0.00386424	0.000454184	0.000234755	0.106201	0.129076	0.243837
ENSG00000157617	C2CD2		-0.169261	-0.25496	-0.203515	-0.242907	-0.198555	-0.223738	-0.221965	-0.162189	-0.125746	0	5	1	0.0471412	0.00209352	0.0162527	0.00569497	0.0374212	0.0173981	0.0514906	0.111059	0.205755
ENSG00000126746	ZNF384		-0.305104	-0.264289	-0.284203	-0.289322	-0.350469	-0.317469	-0.194748	-0.266741	-0.1604	0	5	1	0.012176	0.030146	0.0206823	0.023315	0.0108267	0.0203448	0.179224	0.0725946	0.273363
ENSG00000204599	TRIM39		-0.282833	-0.30365	-0.252063	-0.252416	-0.268295	-0.240523	-0.145148	-0.22629	-0.281795	0	5	1	0.0100812	0.00551735	0.0230959	0.0280566	0.0326263	0.0581778	0.27745	0.088917	0.0217436
ENSG00000170037	CNTROB		-0.216157	-0.309905	-0.266381	-0.26936	-0.261086	-0.312696	-0.166818	-0.185835	-0.202945	0	5	1	0.0304328	0.00139491	0.00721441	0.00943513	0.0198886	0.00419838	0.153601	0.122865	0.0723847
ENSG00000088356	PDRG1		-0.263178	-0.31325	-0.333027	-0.324727	-0.403554	-0.39598	-0.280756	-0.289266	-0.176677	0	5	1	0.0377447	0.0111299	0.00779959	0.0127287	0.00389388	0.00405519	0.0745224	0.0582248	0.23303
ENSG00000064607	SUGP2		-0.343073	-0.320287	-0.234482	-0.281364	-0.37559	-0.294305	-0.195986	-0.211062	-0.219445	0	5	1	0.00154799	0.00259294	0.0306546	0.012486	0.0017384	0.0138165	0.125312	0.109972	0.0742095
ENSG00000041988	THAP3		-0.289293	-0.325009	-0.322283	-0.349375	-0.572055	-0.522986	-0.316601	-0.322135	-0.185115	0	5	1	0.0464341	0.0213756	0.0242249	0.0183369	0.000415876	0.000885159	0.0756236	0.0662978	0.279331
ENSG00000213983	AP1G2		-0.275019	-0.335374	-0.333054	-0.325299	-0.376579	-0.377503	-0.18994	-0.282614	-0.261948	0	5	1	0.0421352	0.0106853	0.012546	0.0185938	0.011967	0.0101864	0.229215	0.0790975	0.0844476
ENSG00000165782	TMEM55B		-0.330147	-0.339613	-0.402613	-0.34302	-0.428667	-0.438376	-0.187222	-0.26623	-0.249331	0	5	1	0.0156769	0.0117875	0.00345401	0.0154366	0.00503388	0.00368921	0.253496	0.111059	0.115336
ENSG00000109920	FNBP4		-0.374525	-0.340897	-0.312634	-0.307963	-0.431828	-0.290525	-0.314435	-0.277553	-0.226224	0	5	1	0.00367314	0.00743875	0.0158227	0.0220292	0.00276895	0.0483404	0.0577628	0.0764481	0.130721
ENSG00000003756	RBM5		-0.262558	-0.353234	-0.323446	-0.378046	-0.368786	-0.31359	-0.281702	-0.280078	-0.253954	0	5	1	0.0266637	0.00223034	0.0059675	0.00206542	0.00497294	0.0162534	0.0621388	0.0554312	0.058283
ENSG00000075702	WDR62		-0.407421	-0.358449	-0.274434	-0.317114	-0.293642	-0.290968	-0.175975	-0.300094	-0.255795	0	5	1	0.00131033	0.0039207	0.0302793	0.0150565	0.0415221	0.0420646	0.240849	0.0554312	0.0744466
ENSG00000166261	ZNF202		-0.372221	-0.365514	-0.356345	-0.300632	-0.310413	-0.224783	-0.181996	-0.24408	-0.300394	0	5	1	0.00365035	0.0039207	0.00572408	0.0238911	0.0332181	0.14268	0.232685	0.117619	0.0373781
ENSG00000133316	WDR74		-0.438801	-0.366477	-0.313392	-0.344578	-0.334129	-0.379318	-0.150951	-0.22902	-0.306263	0	5	1	0.00172954	0.00785509	0.0255966	0.0176881	0.036773	0.0147086	0.385615	0.183921	0.0550671
ENSG00000141504	SAT2		-0.3641	-0.381119	-0.444365	-0.44826	-0.59829	-0.529812	-0.353398	-0.372973	-0.308074	1	5	1	0.0199752	0.0134546	0.00447256	0.00624339	0.000706208	0.00197351	0.0727269	0.0554196	0.0840112
ENSG00000139620	KANSL2		-0.335021	-0.382123	-0.296676	-0.312586	-0.483635	-0.363598	-0.279944	-0.210278	-0.196134	0	5	1	0.00982422	0.00295601	0.0229537	0.0211592	0.00091191	0.0116441	0.0775136	0.188888	0.202332
ENSG00000157557	ETS2		-0.295853	-0.382476	-0.333622	-0.345343	-0.34241	-0.321842	-0.271012	-0.295034	-0.179083	0	5	1	0.0259619	0.00335596	0.0117101	0.0121115	0.0220174	0.0303354	0.088092	0.0671589	0.253883
ENSG00000146083	RNF44		-0.301977	-0.3906	-0.439238	-0.381515	-0.411992	-0.431549	-0.30814	-0.341096	-0.249147	0	5	1	0.0367953	0.00568091	0.00221101	0.0107525	0.0102139	0.00618084	0.0775136	0.0552364	0.133031
ENSG00000068137	PLEKHH3		-0.298359	-0.391718	-0.392614	-0.30898	-0.526892	-0.52467	-0.252571	-0.309818	-0.322343	0	5	1	0.0443939	0.00644519	0.00717153	0.0423577	0.00119414	0.00106617	0.143147	0.0784119	0.0525951
ENSG00000204348	DXO		-0.322645	-0.396629	-0.417646	-0.399254	-0.505354	-0.481883	-0.231234	-0.300996	-0.324795	0	5	1	0.0305683	0.00666424	0.00490695	0.00994196	0.0023024	0.00319125	0.185927	0.0934935	0.0544937
ENSG00000108799	EZH1		-0.466903	-0.400986	-0.294555	-0.324258	-0.545473	-0.476647	-0.281809	-0.306245	-0.291708	0	5	1	0.000690012	0.00308726	0.0334378	0.0233419	0.000454184	0.00155503	0.088092	0.0673526	0.0630174
ENSG00000002016	RAD52		-0.283453	-0.410602	-0.274687	-0.27925	-0.469078	-0.333278	-0.271017	-0.280744	-0.2495	0	5	1	0.0284213	0.00111088	0.0338326	0.0364154	0.0011076	0.0201469	0.0823643	0.0718524	0.0891086
ENSG00000144233	AMMECR1L		-0.320693	-0.420079	-0.301421	-0.344095	-0.321495	-0.322934	-0.195435	-0.29536	-0.216773	0	5	1	0.0112726	0.000784107	0.0179734	0.00960404	0.0259688	0.0233437	0.193581	0.0567037	0.142435
ENSG00000078804	TP53INP2		-0.358917	-0.423346	-0.378991	-0.412836	-0.616888	-0.488882	-0.382096	-0.299892	-0.308942	1	5	1	0.0302347	0.00914059	0.0219207	0.0152497	0.000849836	0.00740545	0.0698499	0.133549	0.103115
ENSG00000173334	TRIB1		-0.384625	-0.428439	-0.537472	-0.494065	-0.472479	-0.459453	-0.326336	-0.317719	-0.199073	0	5	1	0.0471412	0.023025	0.00471405	0.0128148	0.0295107	0.0321428	0.145863	0.174529	0.399634
ENSG00000184205	TSPYL2		-0.353646	-0.428565	-0.42331	-0.41635	-0.510279	-0.388776	-0.279533	-0.320295	-0.249018	0	5	1	0.0087911	0.00129787	0.00193709	0.00336938	0.000835932	0.0095706	0.088092	0.0559539	0.112491
ENSG00000166987	MBD6		-0.489775	-0.433985	-0.505867	-0.427574	-0.442361	-0.476728	-0.308879	-0.422823	-0.378789	0	5	1	0.00771904	0.0174855	0.00670507	0.0257552	0.0353831	0.0225539	0.158275	0.0596236	0.0723847
ENSG00000178028	DMAP1		-0.435862	-0.434038	-0.455232	-0.377186	-0.455507	-0.485685	-0.218054	-0.343317	-0.31687	0	5	1	0.00847307	0.00810534	0.0063724	0.0299666	0.0156595	0.00832923	0.277812	0.088917	0.0984184
ENSG00000127452	FBXL12		-0.313597	-0.443629	-0.473231	-0.322148	-0.546305	-0.464583	-0.263581	-0.297733	-0.289293	0	5	1	0.0219275	0.000948837	0.000822346	0.0233828	0.000415876	0.00193494	0.106718	0.0723734	0.064025
ENSG00000090581	GNPTG		-0.328696	-0.447553	-0.447021	-0.432176	-0.356152	-0.448155	-0.138171	-0.249753	-0.285108	0	5	1	0.0115239	0.000577326	0.00099955	0.00177236	0.0159145	0.00193494	0.396153	0.116346	0.0562167
ENSG00000161011	SQSTM1		-0.389612	-0.451628	-0.47618	-0.437058	-0.376154	-0.434067	-0.218027	-0.345875	-0.268051	0	5	1	0.00756229	0.00171837	0.00145957	0.00466521	0.02422	0.00721836	0.210303	0.0567037	0.114742
ENSG00000198960	ARMCX6		-0.427698	-0.457732	-0.464605	-0.539641	-0.406195	-0.406658	-0.208966	-0.35292	-0.230706	0	5	1	0.013553	0.00769349	0.00781185	0.00302513	0.0412374	0.0404611	0.326085	0.0944316	0.265879
ENSG00000162231	NXF1		-0.412754	-0.466808	-0.470387	-0.491522	-0.400241	-0.433614	-0.260943	-0.368084	-0.319463	0	5	1	0.0074016	0.00217713	0.00246524	0.0023684	0.0228066	0.011382	0.152553	0.055525	0.0706693
ENSG00000144802	NFKBIZ		-0.518391	-0.468238	-0.401717	-0.429662	-0.556947	-0.429182	-0.312879	-0.325553	-0.362048	0	5	1	0.00458783	0.00922734	0.0287412	0.0240271	0.006452	0.0379713	0.146078	0.14697	0.0823995
ENSG00000215513	PI4KAP1		-0.397584	-0.469599	-0.472904	-0.418244	-0.619209	-0.544471	-0.343057	-0.304922	-0.368984	1	5	1	0.0282933	0.00799646	0.00877572	0.0255486	0.00206395	0.00617517	0.110595	0.167433	0.0718456
ENSG00000173209	AHSA2		-0.496302	-0.471764	-0.414521	-0.479262	-0.612148	-0.396433	-0.292292	-0.334272	-0.465171	1	5	1	0.00817733	0.0112984	0.0290025	0.0144614	0.00379298	0.0678036	0.189651	0.149366	0.0277376
ENSG00000104221	BRF2		-0.401438	-0.481261	-0.524546	-0.472748	-0.622346	-0.605678	-0.367367	-0.368187	-0.286726	1	5	1	0.0302347	0.00783869	0.00439868	0.0134598	0.0024947	0.00272974	0.0958751	0.101189	0.184743
ENSG00000119688	ABCD4		-0.422197	-0.482829	-0.45817	-0.490504	-0.476759	-0.57029	-0.342378	-0.333396	-0.27015	0	5	1	0.00487317	0.00102225	0.00233332	0.00177236	0.00447514	0.000538867	0.0721813	0.0679183	0.119381
ENSG00000126775	ATG14		-0.307558	-0.486057	-0.385188	-0.339682	-0.359194	-0.283834	-0.290548	-0.387098	-0.334212	0	5	1	0.0431487	0.00100194	0.0107952	0.029483	0.0351335	0.107721	0.106603	0.0403239	0.0505386
ENSG00000230844	ZNF674-AS1		-0.488442	-0.489062	-0.444927	-0.519184	-0.698194	-0.526363	-0.12792	-0.284932	-0.358793	1	5	1	0.0210845	0.0193876	0.0376845	0.0176881	0.00336474	0.0277963	0.651865	0.271896	0.144544
ENSG00000128272	ATF4		-0.410282	-0.490488	-0.465926	-0.422637	-0.609441	-0.491116	-0.2878	-0.277029	-0.22475	1	5	1	0.0255083	0.0062692	0.0107952	0.0262818	0.00276895	0.0150427	0.180725	0.216401	0.306657
ENSG00000105443	CYTH2		-0.362246	-0.492495	-0.476801	-0.516569	-0.488534	-0.462022	-0.263001	-0.354466	-0.276872	0	5	1	0.0269953	0.00209352	0.00352616	0.00235661	0.007206	0.0101864	0.172001	0.0723512	0.143106
ENSG00000234912	LINC00338		-0.605507	-0.501229	-0.397754	-0.411063	-0.483106	-0.399214	-0.0956437	-0.264841	-0.265388	1	5	1	0.000205524	0.00171837	0.0149401	0.0144479	0.00799206	0.029621	0.660779	0.180989	0.16108
ENSG00000006194	ZNF263		-0.414365	-0.516634	-0.509472	-0.437943	-0.420694	-0.496476	-0.295989	-0.346709	-0.297173	0	5	1	0.00563781	0.000490233	0.00099955	0.00561084	0.0129515	0.00249444	0.0993674	0.0589117	0.0825021
ENSG00000198556	ZNF789		-0.491301	-0.517137	-0.534115	-0.506412	-0.497706	-0.521969	-0.394497	-0.409934	-0.326063	0	5	1	0.00549073	0.00309854	0.00271671	0.00641051	0.0127387	0.00761185	0.0753829	0.0582248	0.110559
ENSG00000168003	SLC3A2		-0.40466	-0.523066	-0.457569	-0.385881	-0.49918	-0.499742	-0.287356	-0.319739	-0.316548	0	5	1	0.00648605	0.000425603	0.00221101	0.0130568	0.00276895	0.00214612	0.106718	0.0768709	0.0631207
ENSG00000257621	RP11-349A22.5		-0.46624	-0.53114	-0.505682	-0.45269	-0.516221	-0.491259	-0.341963	-0.308601	-0.219952	0	5	1	0.014292	0.00497187	0.00816058	0.0230261	0.0172037	0.0214362	0.130716	0.187523	0.341723
ENSG00000100902	PSMA6		-0.520801	-0.541544	-0.475621	-0.451281	-0.61133	-0.648203	-0.161757	-0.32161	-0.391368	1	5	1	0.013098	0.00922734	0.0245325	0.0396447	0.0098587	0.00569627	0.553475	0.212324	0.107127
ENSG00000204388	HSPA1B		-0.454118	-0.551887	-0.406342	-0.452812	-0.540561	-0.485878	-0.289159	-0.346503	-0.149689	0	5	1	0.00752854	0.00100194	0.0174763	0.0113331	0.00469209	0.00993496	0.150417	0.0962126	0.495702
ENSG00000149716	ORAOV1		-0.517158	-0.555587	-0.516608	-0.468318	-0.591623	-0.531575	-0.419497	-0.335779	-0.285069	1	5	1	0.00737843	0.00374599	0.00768705	0.0200639	0.00633696	0.013423	0.0771573	0.157779	0.21364
ENSG00000154803	FLCN		-0.459188	-0.557087	-0.525383	-0.507263	-0.561094	-0.633365	-0.294919	-0.364516	-0.325753	0	5	1	0.00231067	0.000181211	0.000822346	0.0014865	0.000849836	0.000168905	0.101045	0.0509384	0.0570654
ENSG00000173933	RBM4		-0.559346	-0.587118	-0.525613	-0.525366	-0.659366	-0.546476	-0.37337	-0.369933	-0.412319	2	5	1	0.00441406	0.00233329	0.00741653	0.0103516	0.00267396	0.0119364	0.110696	0.120933	0.0656078
ENSG00000140451	PIF1		-0.495108	-0.587864	-0.617581	-0.558895	-0.602809	-0.672533	-0.373643	-0.439677	-0.354831	3	5	1	0.0113282	0.00232041	0.00174155	0.00656359	0.00596406	0.00172895	0.110595	0.0671589	0.117757
ENSG00000173846	PLK3		-0.481534	-0.611138	-0.579859	-0.58931	-0.802475	-0.675426	-0.364964	-0.452729	-0.361977	3	5	1	0.032981	0.00569317	0.00987853	0.0117451	0.0013244	0.00617438	0.167532	0.0978874	0.165759
ENSG00000159556	ISL2		-0.502718	-0.614965	-0.551475	-0.541502	-0.774388	-0.632718	-0.439593	-0.391107	-0.473076	2	5	1	0.0177201	0.00334809	0.00957086	0.0139398	0.00112107	0.00688497	0.0857535	0.129369	0.0500164
ENSG00000238578	SNORD4A	small nucleolar RNA, C/D box 4A	-0.840065	-0.785149	-0.664708	-0.71773	-0.683991	-0.65679	-0.601091	-0.411735	-0.522325	5	5	1	0.00411547	0.00644519	0.0230561	0.0172595	0.0398905	0.0494066	0.088092	0.246142	0.121032
ENSG00000234771	RP11-395P17.3		-0.631742	-0.635575	-0.484697	-0.618671	-0.573101	-0.767889	-0.245399	-0.49119	-0.399753	3	5	1	0.00549073	0.00489661	0.0350517	0.00943513	0.0268875	0.00247061	0.384118	0.0736652	0.129672
ENSG00000105327	BBC3		-0.444632	-0.637956	-0.64049	-0.6352	-0.829147	-0.829975	-0.499093	-0.498286	-0.364375	4	5	1	0.0318303	0.00150154	0.00192414	0.00308397	0.000391627	0.000255992	0.0578031	0.0516158	0.125429
ENSG00000172613	RAD9A		-0.576631	-0.643241	-0.549312	-0.490529	-0.702893	-0.69673	-0.245939	-0.339897	-0.404007	2	5	1	0.00313513	0.000809792	0.00494577	0.0152601	0.00127591	0.00118229	0.297632	0.156093	0.0698252
ENSG00000089818	NECAP1		-0.562566	-0.650926	-0.600401	-0.554496	-0.814394	-0.606723	-0.464819	-0.420703	-0.27346	3	5	1	0.0191528	0.00597155	0.0125566	0.0269512	0.00245341	0.0237748	0.106227	0.153821	0.348973
ENSG00000249592	RP11-440L14.1		-0.744663	-0.654683	-0.498094	-0.437792	-0.580291	-0.646339	-0.372486	-0.393071	-0.432398	2	5	1	0.000539704	0.00184102	0.020067	0.0495763	0.0163509	0.00629988	0.140503	0.128451	0.0750318
ENSG00000196998	WDR45		-0.421309	-0.66273	-0.511375	-0.536816	-0.654596	-0.825685	-0.371414	-0.415214	-0.347126	2	5	1	0.0494755	0.00139881	0.0161484	0.014256	0.00560606	0.00048832	0.137686	0.105336	0.158073
ENSG00000108296	CWC25		-0.519511	-0.682584	-0.598546	-0.561056	-0.548454	-0.521967	-0.418181	-0.401915	-0.359902	2	5	1	0.00284253	6.83084e-05	0.000855752	0.00199933	0.00474727	0.0063872	0.0606095	0.0582248	0.0693184
ENSG00000175265	GOLGA8A		-0.545567	-0.684357	-0.545316	-0.644621	-0.720002	-0.606443	-0.635401	-0.473108	-0.447493	3	5	1	0.0299856	0.00543145	0.0294331	0.0130568	0.0101137	0.0303898	0.0521518	0.120366	0.121201
ENSG00000160908	ZNF394		-0.539192	-0.685311	-0.660917	-0.624221	-0.652485	-0.725693	-0.473089	-0.431057	-0.32333	4	5	1	0.00475689	0.000322632	0.000822346	0.00177236	0.00225276	0.000538867	0.0554759	0.0665203	0.145698
ENSG00000240230	COX19		-0.431448	-0.685375	-0.657991	-0.475022	-0.636985	-0.744918	-0.384035	-0.381073	-0.316597	3	5	1	0.0285054	0.000425603	0.00111322	0.0194355	0.00360805	0.000538867	0.101045	0.110535	0.1653
ENSG00000203761	MSTO2P		-0.753596	-0.690188	-0.487617	-0.648313	-0.878699	-0.786875	-0.513	-0.288124	-0.530605	4	5	1	0.00222199	0.0043471	0.0493345	0.0108796	0.00138763	0.00409063	0.0836062	0.335632	0.0566052
ENSG00000162650	ATXN7L2	ataxin 7 like 2	-0.674206	-0.80182	-0.673544	-0.621122	-0.703616	-0.685342	-0.487785	-0.581553	-0.425178	5	5	4	0.000146644	3.73723e-06	0.000202106	0.000841594	0.000415876	0.00043832	0.0454813	0.00612657	0.0312092
ENSG00000272145	NFYC-AS1		-0.486502	-0.699695	-0.505153	-0.492581	-0.819922	-0.552279	-0.254739	-0.359537	-0.505297	2	5	1	0.0352963	0.00203491	0.0289125	0.0383474	0.00145223	0.0343225	0.366084	0.196565	0.0533106
ENSG00000198563	DDX39B	DExD-box helicase 39B	-0.791804	-0.802063	-0.734731	-0.713849	-0.949507	-0.886441	-0.554856	-0.564816	-0.62008	5	5	2	0.000689739	0.000490233	0.00174155	0.00336938	0.000341565	0.000520897	0.0625639	0.0516158	0.0162571
ENSG00000128438	TBC1D27	TBC1 domain family member 27, pseudogene	-0.7705	-0.804969	-0.782404	-0.622967	-0.814522	-0.905339	-0.512017	-0.480563	-0.51104	5	5	1	0.00167254	0.000840143	0.00162323	0.0144461	0.00298002	0.000809832	0.0836062	0.108774	0.0681773
ENSG00000255423	EBLN2		-0.76652	-0.720927	-0.479446	-0.52573	-0.910922	-0.691328	-0.436101	-0.296906	-0.473982	3	5	1	0.00128286	0.00192454	0.0444558	0.0315777	0.000703982	0.00842669	0.120004	0.306294	0.0773242
ENSG00000171223	JUNB		-0.435862	-0.720996	-0.709388	-0.593864	-0.512747	-0.744872	-0.357578	-0.4881	-0.356973	3	5	1	0.0458553	0.000649086	0.00126814	0.00817832	0.0361916	0.0014554	0.156745	0.064237	0.152654
ENSG00000204256	BRD2		-0.553498	-0.728453	-0.673741	-0.608045	-0.695005	-0.683753	-0.434717	-0.452193	-0.411119	4	5	1	0.00833464	0.000479425	0.00160838	0.00599456	0.00326311	0.00309847	0.0875193	0.0770275	0.0880693
ENSG00000258727	RP11-66N24.3		-0.820094	-0.730834	-0.579795	-0.609647	-0.66187	-0.62848	-0.546842	-0.58073	-0.561754	4	5	1	0.0033023	0.00777769	0.0393679	0.0348682	0.0369566	0.0488381	0.101868	0.082346	0.0759143
ENSG00000159588	CCDC17	coiled-coil domain containing 17	-1.04315	-0.838543	-0.600805	-0.861517	-1.25613	-0.994352	-0.423704	-0.609403	-0.67107	5	5	2	0.000541851	0.00433188	0.0440326	0.00561084	0.000324922	0.00319125	0.22133	0.0815545	0.0445878
ENSG00000235316	DUSP8P5	dual specificity phosphatase 8 pseudogene 5	-0.927782	-0.842051	-1.14603	-0.925358	-1.33238	-0.482146	-0.856555	-0.81413	-0.754406	5	5	0	0.00815053	0.0157505	0.00170981	0.0117451	0.00101647	0.272542	0.0606095	0.0567037	0.0607586
ENSG00000139631	CSAD		-0.521355	-0.784702	-0.670557	-0.602999	-0.78117	-0.635374	-0.536509	-0.573683	-0.466899	4	5	1	0.0473323	0.00211111	0.0099863	0.025107	0.00706387	0.0295877	0.0860899	0.0683232	0.118407
ENSG00000119725	ZNF410	zinc finger protein 410	-0.77517	-0.842311	-0.734341	-0.962039	-0.949798	-0.81378	-0.655746	-0.581742	-0.511617	5	5	4	0.000596048	0.000188349	0.00148963	9.1064e-05	0.00028004	0.00128121	0.0428467	0.0382629	0.0439139
ENSG00000262202	SNORD3D		-0.549739	-0.79372	-0.616496	-0.668653	-0.903322	-0.66089	-0.484099	-0.378513	-0.495113	4	5	1	0.0445243	0.00280346	0.0221109	0.0163187	0.00272452	0.0288967	0.128565	0.254361	0.110559
ENSG00000207280	SNORD20	small nucleolar RNA, C/D box 20	-1.13314	-0.87115	-0.942815	-1.11373	-1.36003	-0.884475	-0.58435	-0.763137	-0.585742	5	5	1	0.00122951	0.0104708	0.00671275	0.00209066	0.000690361	0.0233437	0.148549	0.0671589	0.139609
ENSG00000106089	STX1A	syntaxin 1A	-0.758035	-0.87478	-0.685318	-0.685758	-0.853547	-0.943045	-0.427245	-0.663375	-0.534209	5	5	3	6.68949e-05	3.73723e-06	0.000622345	0.000740949	9.21966e-05	4.83422e-05	0.0745224	0.0048631	0.0101504
ENSG00000238390	SNORA81	small nucleolar RNA SNORA81	-0.865455	-0.87644	-1.27408	-0.906084	-1.35402	-0.995858	-0.433981	-0.688655	-0.569809	5	5	1	0.0388259	0.0345774	0.00351922	0.0348232	0.00499799	0.0406026	NA	NA	0.240232
ENSG00000269352	AC018766.5		-0.514726	-0.885049	-0.53214	-0.530363	-0.670906	-0.674896	-0.341611	-0.585768	-0.56778	2	5	1	0.0464341	0.000542317	0.0393781	0.0453109	0.0203465	0.0192452	0.263867	0.0582248	0.0510984
ENSG00000229833	PET100	PET100 cytochrome c oxidase chaperone	-0.655015	-0.897042	-0.769225	-0.701335	-0.631167	-0.867161	-0.242889	-0.406379	-0.585488	5	5	1	0.0190458	0.00124976	0.00659527	0.0152497	0.0487962	0.00595609	0.493586	0.228211	0.0676194
ENSG00000123358	NR4A1	nuclear receptor subfamily 4 group A member 1	-0.74006	-0.904747	-0.899183	-1.01921	-1.22954	-1.07739	-0.668958	-0.65011	-0.517218	5	5	1	0.0187574	0.00358817	0.0042363	0.00194455	0.000572014	0.00173518	0.0794518	0.088917	0.159297
ENSG00000141582	CBX4		-0.52109	-0.909048	-0.834972	-0.682631	-0.821025	-0.8843	-0.557925	-0.511402	-0.472519	4	5	1	0.0267068	7.47611e-05	0.000601261	0.00555837	0.0015737	0.000546451	0.0623366	0.0718524	0.0750318
ENSG00000168811	IL12A		-0.560439	-0.920018	-0.805238	-0.731494	-0.680835	-0.678451	-0.494378	-0.557995	-0.261731	4	5	1	0.0495334	0.000940108	0.00442798	0.012486	0.0334522	0.0336126	0.137589	0.102344	0.458591
ENSG00000163874	ZC3H12A	zinc finger CCCH-type containing 12A	-0.679251	-0.910941	-0.9362	-0.816208	-0.971367	-1.06362	-0.604535	-0.735052	-0.525596	5	5	2	0.00471837	0.000118675	0.000187471	0.00139497	0.000391627	0.000100508	0.0534791	0.0161388	0.0547233
ENSG00000255031	RP11-802E16.3	novel transcript, antisense to CHKA (LncRNA)	-0.686546	-0.925525	-0.856964	-0.704139	-0.899934	-0.957577	-0.556554	-0.6182	-0.45551	5	5	1	0.0298317	0.00290448	0.00657081	0.0308837	0.0108949	0.00608851	0.134215	0.105174	0.218188
ENSG00000167981	ZNF597	zinc finger protein 597	-0.66042	-0.93285	-0.953172	-0.928439	-0.73379	-0.756351	-0.721308	-0.51205	-0.333113	5	5	1	0.039868	0.00305959	0.00304466	0.00561084	0.0433771	0.036358	0.0727269	0.184817	0.393283
ENSG00000070444	MNT	MAX network transcriptional repressor	-0.775242	-0.95238	-0.861326	-0.786952	-0.722608	-0.952747	-0.505643	-0.519393	-0.559938	5	5	2	0.000360159	7.1887e-06	0.000152487	0.000740949	0.00287668	0.000100508	0.0676087	0.0544935	0.0198275
ENSG00000258441	LINC00641	long intergenic non-protein coding RNA 641 (LncRNA)	-0.715974	-0.971182	-0.610548	-0.743543	-0.857963	-0.546111	-0.629563	-0.577727	-0.419018	5	5	0	0.00737692	0.00030232	0.0229913	0.00817832	0.00431076	0.0781199	0.0664978	0.0763068	0.182774
ENSG00000262766	RP11-196G11.4	novel transcript (LncRNA)	-1.33748	-0.977361	-1.1946	-0.76864	-1.21935	-0.825316	-0.617992	-0.668793	-0.599367	5	5	1	0.000344584	0.00588932	0.00160838	0.0342333	0.00294776	0.0453528	NA	NA	0.140318
ENSG00000170482	SLC23A1	solute carrier family 23 member 1	-0.91631	-0.988571	-1.10318	-0.778532	-1.3448	-1.38714	-0.980049	-0.797422	-0.718111	5	5	1	0.0132496	0.00722525	0.00342689	0.0443229	0.00138037	0.000901663	0.0514906	0.0763068	0.0908932
ENSG00000207047	SNORD51	small nucleolar RNA, C/D box 51	-1.25093	-0.990115	-1.00812	-1.18153	-1.55086	-1.96947	-0.99464	-0.673241	-1.01149	5	5	2	0.00347437	0.0175459	0.0182273	0.00796257	0.00159442	0.000225364	NA	NA	0.0345539
ENSG00000206573	SETD5-AS1	THUMPD3 antisense RNA 1 (LncRNA)	-0.949716	-1.01498	-0.996508	-0.955627	-1.13493	-1.03707	-0.685759	-0.590317	-0.462458	5	5	1	0.0133157	0.00763084	0.00996142	0.0166484	0.00876071	0.0152966	0.133133	0.213056	0.319566
ENSG00000111012	CYP27B1	cytochrome P450 family 27 subfamily B member 1	-0.866753	-1.02794	-0.738726	-0.706366	-0.918025	-0.90784	-0.448674	-0.457281	-0.488472	5	5	1	0.00310208	0.000449331	0.0120536	0.0198099	0.00507226	0.00543813	0.193074	0.198059	0.150255
ENSG00000260236	RP11-708J19.1	PTPN23 divergent transcript (LncRNA)	-1.11002	-1.02998	-1.12899	-1.0592	-0.924692	-1.24658	-0.67257	-0.655179	-1.04984	5	5	2	0.00662903	0.0110584	0.00638944	0.0130209	0.0487962	0.00690896	0.162796	0.184986	0.0216292
ENSG00000268798	AC027307.3	novel transcript (LncRNA)	-0.845874	-1.03057	-0.658915	-0.686917	-0.87412	-0.880079	-0.529518	-0.45579	-0.597185	5	5	1	0.00552468	0.000670437	0.0320288	0.0300993	0.0109668	0.00972817	0.141681	0.217937	0.085444
ENSG00000225032	RP11-228B15.4	novel transcript (LncRNA)	-0.947324	-1.04156	-0.968859	-0.731509	-0.943836	-1.41919	-0.832727	-0.949612	-0.850371	5	5	4	0.00225458	0.000670475	0.00198439	0.0211592	0.00630295	0.000100508	0.0456827	0.0145649	0.0122352
ENSG00000212493	SNORD19	small nucleolar RNA, C/D box 19	-1.34543	-1.04375	-0.777303	-1.09466	-1.27467	-0.827848	-0.312546	-0.846684	-0.651462	5	5	0	0.000589013	0.00607602	0.0453139	0.00665553	0.00357908	0.0614316	0.519858	0.0676487	0.141169
ENSG00000103269	RHBDL1	rhomboid like 1	-0.724786	-1.06622	-1.06081	-0.78467	-0.930457	-1.30276	-0.820514	-0.719408	-0.889543	5	5	4	0.0074016	7.67778e-05	0.000198818	0.00587943	0.00231639	8.17739e-05	0.0375138	0.0374605	0.00212745
ENSG00000272994	RP11-332H14.2	C2orf49 divergent transcript (LncRNA)	-1.10538	-1.08463	-1.03885	-0.946017	-1.01949	-0.883324	-0.498192	-0.616261	-0.575523	5	5	1	0.00177106	0.0017984	0.00345401	0.010508	0.0102318	0.0259092	0.234063	0.154533	0.162463
ENSG00000167604	NFKBID	NFKB inhibitor delta	-0.906144	-1.08801	-0.883943	-0.912558	-1.06417	-1.17943	-0.525855	-0.585584	-0.577123	5	5	1	0.00154952	0.00011655	0.00204208	0.00219202	0.000897575	0.000225443	0.120256	0.0894137	0.0750318
ENSG00000203896	LIME1	Lck interacting transmembrane adaptor 1	-0.953016	-1.10618	-1.05644	-0.815158	-0.999355	-0.899671	-0.989656	-0.878603	-0.833422	5	5	4	0.00345948	0.0006614	0.00160838	0.0152207	0.00630341	0.0137127	0.0375138	0.0328663	0.0214058
ENSG00000222345	SNORD19	small nucleolar RNA, C/D box 19C	-1.14046	-1.10838	-1.0116	-1.04532	-1.23526	-1.01655	-0.989526	-0.610123	-0.742328	5	5	1	0.00982422	0.011324	0.0228732	0.023315	0.0140484	0.0451462	0.0753829	0.259669	0.14815
ENSG00000241343	RPL36A	ribosomal protein L36a	-1.04256	-1.12143	-0.971502	-1.04612	-1.20932	-0.944414	-0.644729	-0.53017	-0.617655	5	5	0	0.0228831	0.0125353	0.0343757	0.0280683	0.0194086	0.072177	0.233307	0.353121	0.254466
ENSG00000263786	RP11-649A18.4	novel transcript, sense intronic to HN1 (LncRNA)	-0.991098	-1.13838	-0.751898	-0.839403	-0.982905	-1.22558	-0.69214	-0.724467	-0.981715	5	5	2	0.00513466	0.00122191	0.0340361	0.0205731	0.0137137	0.0024392	NA	0.0821985	0.0120404
ENSG00000260591	RP11-817O13.6	retired gene model	-0.962448	-1.13938	-0.887277	-0.703325	-0.910627	-0.87666	-0.429692	-0.468417	-1.07875	5	5	2	0.00476304	0.000925397	0.010148	0.0419339	0.0178594	0.0240799	NA	0.238783	0.00400581
ENSG00000235408	SNORA71B	small nucleolar RNA, H/ACA box 71B	-0.804775	-1.14548	-0.947633	-0.881688	-1.2928	-0.803057	-0.470099	-0.35605	-0.586738	5	5	0	0.0473138	0.00420938	0.0191775	0.0338865	0.00458742	0.0854925	0.333447	0.487142	0.212146
ENSG00000219200	RNASEK	ribonuclease K	-0.990401	-1.14637	-0.943184	-1.12044	-1.25801	-1.23737	-0.586043	-0.700038	-0.670663	5	5	1	0.00167254	0.00030232	0.00304466	0.0007989	0.00051396	0.000504083	0.115135	0.0665497	0.0605501
ENSG00000256325	RP11-611O2.1	novel transcript (LncRNA)	-1.14428	-1.16799	-0.936694	-1.13782	-1.42647	-0.811119	-0.830325	-0.827876	-0.458454	5	5	0	0.00189833	0.00126384	0.0110655	0.00302513	0.000706208	0.0531642	0.0727269	0.0639542	0.29311
ENSG00000243678	NME1-NME2	NME/NM23 nucleoside diphosphate kinase 2	-0.957611	-1.16824	-1.05503	-0.852656	-0.859122	-1.02135	-0.272826	-0.669616	-0.69903	5	5	1	0.00329228	0.000388501	0.00160838	0.0117398	0.0195116	0.00511517	0.508965	0.0839963	0.0590891
ENSG00000221241	SNORD88A	small nucleolar RNA, C/D box 88A	-1.26332	-1.1694	-1.02652	-1.19071	-1.05127	-1.64038	-0.572274	-0.667357	-0.873581	5	5	2	0.00105604	0.00190099	0.00727122	0.00278211	0.0143062	0.000251981	0.196832	0.140752	0.040647
ENSG00000204839	MROH6	maestro heat like repeat family member 6	-0.870489	-1.17181	-0.900258	-0.769225	-1.24131	-0.983627	-0.823472	-1.11299	-1.04178	5	5	4	0.00445568	0.000122832	0.00355415	0.0147051	0.000415876	0.00397478	0.0456902	0.0025604	0.0015096
ENSG00000161960	EIF4A1	eukaryotic translation initiation factor 4A1	-1.10166	-1.17232	-1.08287	-1.07149	-1.22648	-1.11747	-0.629061	-0.731953	-0.667838	5	5	1	0.00234924	0.000940108	0.00277841	0.00474587	0.00236893	0.00485388	0.140095	0.0959292	0.108107
ENSG00000251795	SNORA66	retired gene model	-1.18242	-1.2248	-1.22954	-1.25455	-1.1874	-1.11556	-0.775903	-0.742358	-0.773526	5	5	1	0.0108197	0.00770296	0.00857573	0.0100666	0.025182	0.0347839	0.156212	0.191401	0.152152
ENSG00000241112	RPL29P14	ribosomal protein L29 pseudogene 14	-1.05469	-1.2276	-1.0414	-0.998591	-1.66641	-1.42211	-0.809164	-1.2394	-0.720665	5	5	2	0.00509117	0.00100194	0.00599757	0.0107039	0.000185423	0.000891331	0.0775136	0.00629699	0.0910468
ENSG00000131480	AOC2	amine oxidase copper containing 2	-1.22432	-1.25031	-0.992929	-1.08908	-1.34561	-1.08184	-0.591998	-0.913086	-1.07999	5	5	2	0.00167254	0.00113825	0.0108498	0.00713609	0.00221758	0.0130864	NA	0.0544935	0.0113114
ENSG00000262251	RP11-199F11.2	retired gene model	-1.12917	-1.2514	-1.03895	-1.08469	-1.29288	-0.934023	-0.586439	-0.646296	-0.520714	5	5	1	0.00301032	0.000853286	0.00638944	0.00651644	0.00248519	0.0291412	0.189651	0.164286	0.246711
ENSG00000153443	UBALD1	UBA like domain containing 1	-1.07811	-1.25458	-1.2762	-1.19376	-1.28654	-1.3841	-0.743073	-0.888324	-0.723411	5	5	1	0.00471837	0.000809792	0.00112908	0.00278211	0.00260659	0.000945589	0.103259	0.0567505	0.0988914
ENSG00000126266	FFAR1	free fatty acid receptor 1	-1.1447	-1.28447	-1.18147	-1.16082	-1.50955	-1.42393	-1.2997	-1.13969	-0.786711	5	5	1	0.0218642	0.00947566	0.0190112	0.0250496	0.00807989	0.0120568	NA	0.0601605	0.17307
ENSG00000244165	P2RY11	purinergic receptor P2Y11	-1.07059	-1.29332	-1.32745	-0.920429	-1.33072	-1.39733	-0.990632	-0.843643	-0.935123	5	5	3	0.00339713	0.000420865	0.000596204	0.0150565	0.0011806	0.000592606	0.0454813	0.0582248	0.0211739
ENSG00000203709	C1orf132	MIR29B2 and MIR29C host gene (LncRNA)	-0.96112	-1.29677	-1.21486	-1.32725	-1.44359	-1.26641	-0.837904	-0.90689	-0.609721	5	5	1	0.0154767	0.000940108	0.00233762	0.00165181	0.00117126	0.00382833	0.0823643	0.0637679	0.193679
ENSG00000269929	RP11-2B6.2	miRlet-7a-1/let-7f-1/let-7d cluster host gene (LncRNA)	-1.34761	-1.30119	-1.3374	-1.28657	-1.48895	-1.35549	-0.839658	-0.70349	-0.730855	5	5	1	0.0119967	0.0144918	0.0131611	0.0220292	0.014732	0.0247633	0.185927	0.292491	0.253883
ENSG00000212694	AC084018.1	long intergenic non-protein coding RNA 1089 (LncRNA)	-1.2181	-1.30286	-1.15575	-0.96509	-1.20072	-1.13891	-0.659597	-0.659386	-0.841639	5	5	1	0.00242225	0.000940108	0.00387815	0.0200639	0.00728235	0.00981384	0.16119	0.17813	0.0648675
ENSG00000242028	HYPK	huntingtin interacting protein K	-1.15865	-1.31612	-1.14955	-1.14312	-1.2922	-1.22943	-0.769775	-0.768277	-0.836503	5	5	1	0.00297615	0.000649086	0.00339679	0.00540041	0.00312249	0.00432554	0.0988938	0.105336	0.0597423
ENSG00000263235	RP11-461A8.4	novel transcript, sense overlapping TRAP1 (LncRNA)	-1.06169	-1.35608	-1.02067	-0.798209	-1.00488	-1.21935	-0.595486	-0.574894	-0.386651	5	5	1	0.00657472	0.000670437	0.0102973	0.0461096	0.023596	0.00688497	NA	0.212858	0.411808
ENSG00000238975	snoU13	retired gene model	-1.18285	-1.35691	-1.05533	-0.878015	-1.31644	-1.43278	-0.97491	-0.64292	-0.781049	5	5	1	0.00441406	0.00100293	0.0112677	0.0385625	0.00488139	0.00232418	NA	0.19415	0.0967642
ENSG00000197182	FLJ27365	MIRLET7B host gene (LncRNA)	-1.08613	-1.36536	-1.00972	-1.02905	-0.978283	-0.918594	-0.724126	-0.787313	-1.04024	5	5	3	0.000450021	7.1887e-06	0.00137738	0.00156272	0.0044418	0.00709914	0.0664978	0.0403239	0.0015096
ENSG00000270083	RP1-257I20.14	novel transcript, sense intronic to NDUFA6 (LncRNA)	-1.09358	-1.36747	-1.2545	-1.15324	-2.02032	-1.31982	-0.58671	-0.70432	-0.611061	5	5	1	0.0315954	0.00631636	0.0135763	0.0286995	0.000592698	0.0205229	0.339345	0.254361	0.311384
ENSG00000262223	RP11-1055B8.3	novel transcript (LncRNA)	-1.50349	-1.38824	-1.61969	-1.59257	-1.87345	-1.45798	-1.20018	-1.07063	-1.21005	5	5	0	0.0311206	0.0454788	0.0220838	0.0275764	0.0207388	0.0728962	NA	NA	NA
ENSG00000259780	RP11-304L19.12	novel transcript (LncRNA)	-1.37644	-1.42422	-1.71929	-1.45277	-1.50284	-1.59106	-1.23796	-0.656217	-0.972415	5	5	1	0.0314675	0.0247004	0.00922933	0.0282413	0.0407069	0.0325244	NA	NA	NA
ENSG00000105810	CDK6		0.721349	0.671626	0.670247	0.578547	0.803512	0.817843	0.337361	0.407386	0.554732	4	5	2	0.000596048	0.00111088	0.00161362	0.00864735	0.000706208	0.000424537	0.175148	0.114199	0.0170309
ENSG00000132965	ALOX5AP		0.411461	0.534989	0.504161	0.495348	0.46047	0.468991	0.382272	0.414578	0.310576	0	5	2	0.012955	0.00102225	0.00249237	0.00456132	0.0139596	0.0105309	0.0711698	0.0464378	0.105947
ENSG00000151702	FLI1		0.472382	0.490963	0.491193	0.50789	0.624628	0.58831	0.393421	0.43461	0.343193	1	5	2	0.00454597	0.0027876	0.00334527	0.00355134	0.000824578	0.00123099	0.0664978	0.0391458	0.0709667
ENSG00000152495	CAMK4		0.452164	0.473422	0.393589	0.443711	0.440856	0.480578	0.165399	0.266761	0.33923	0	5	2	0.00128286	0.00060271	0.00486146	0.00234422	0.00466982	0.0016048	0.336369	0.11868	0.0309792
ENSG00000101752	MIB1		0.465613	0.456131	0.462384	0.410818	0.447965	0.597408	0.184227	0.313521	0.386451	0	5	2	0.00297615	0.00317447	0.00334527	0.0120939	0.0109288	0.000506567	0.336852	0.102476	0.0273826
ENSG00000113742	CPEB4		0.466351	0.433696	0.432326	0.500006	0.566893	0.530612	0.186967	0.44018	0.321364	0	5	2	0.00216642	0.00377295	0.00442206	0.00177236	0.000824376	0.00135841	0.314748	0.0239882	0.0643112
ENSG00000111348	ARHGDIB		0.278252	0.411844	0.375076	0.284599	0.35307	0.398617	0.38719	0.331343	0.302045	0	5	2	0.0450821	0.00210223	0.00596542	0.0461463	0.0224492	0.00780275	0.045438	0.0511857	0.0515663
ENSG00000060982	BCAT1		0.366686	0.399794	0.518534	0.438525	0.596567	0.644561	0.230485	0.331896	0.411405	1	5	2	0.018381	0.00896109	0.00113081	0.00717681	0.000690361	0.000197625	0.210498	0.0776585	0.01645
ENSG00000112851	ERBB2IP		0.412344	0.391327	0.39813	0.38422	0.432354	0.505934	0.194096	0.296483	0.297334	0	5	2	0.000941049	0.00132594	0.00160838	0.0031394	0.00176687	0.00023027	0.186907	0.055525	0.034015
ENSG00000140105	WARS		0.329145	0.377436	0.437299	0.376295	0.406694	0.40999	0.391245	0.28976	0.28516	0	5	2	0.0246412	0.00835686	0.00272592	0.0130568	0.0132139	0.0106003	0.0456827	0.104114	0.0860019
ENSG00000111052	LIN7A		0.403789	0.354843	0.349478	0.341602	0.349314	0.370792	0.0964007	0.294027	0.352481	0	5	2	0.0074016	0.0176029	0.0213307	0.030706	0.0443992	0.0293103	0.636392	0.113616	0.0389603
ENSG00000091039	OSBPL8		0.309468	0.350664	0.367736	0.343482	0.374723	0.442196	0.088355	0.25822	0.345644	0	5	2	0.0154767	0.00553515	0.00407156	0.0103655	0.00909206	0.00155319	0.60368	0.0991336	0.0142329
ENSG00000215256	DHRS4-AS1		0.306517	0.34453	0.27611	0.277633	0.287713	0.281517	0.31516	0.318289	0.300915	0	5	2	0.0147012	0.00568738	0.0307196	0.034285	0.0448519	0.0519615	0.0554759	0.042576	0.0348351
ENSG00000107798	LIPA		0.373575	0.343767	0.26763	0.313824	0.368423	0.380088	0.204382	0.253453	0.292564	0	5	2	0.00324066	0.00604641	0.0369279	0.0171006	0.00958571	0.00645775	0.175408	0.103069	0.0414657
ENSG00000146243	IRAK1BP1		0.350355	0.33665	0.379645	0.289329	0.371553	0.426169	0.16123	0.256528	0.317004	0	5	2	0.00336063	0.0045282	0.00175305	0.0198869	0.00474727	0.00115776	0.277846	0.0763068	0.0179987
ENSG00000138190	EXOC6		0.271188	0.325383	0.221393	0.264722	0.376467	0.359543	0.117944	0.217605	0.271136	0	5	2	0.00736584	0.00108423	0.031156	0.0123998	0.000835932	0.00122996	0.350602	0.0768709	0.0163273
ENSG00000110344	UBE4A		0.332829	0.321741	0.320464	0.280189	0.403476	0.38409	0.195768	0.181748	0.278418	0	5	2	0.00151564	0.00159617	0.00211896	0.0100502	0.000592698	0.000784238	0.114344	0.155398	0.0157246
ENSG00000135090	TAOK3		0.19556	0.305201	0.283614	0.249626	0.378961	0.38708	0.215309	0.218711	0.250209	0	5	2	0.0455175	0.00115986	0.00330921	0.0125073	0.000456203	0.000255445	0.0745224	0.0637679	0.0184011
ENSG00000057252	SOAT1		0.232195	0.295939	0.348958	0.291248	0.393732	0.418612	0.164941	0.246437	0.255349	0	5	2	0.0248527	0.00349521	0.000991088	0.00694595	0.000690361	0.00023027	0.175954	0.0544935	0.026129
ENSG00000089050	RBBP9		0.222251	0.288627	0.29269	0.234345	0.263068	0.316239	0.112841	0.230451	0.258602	0	5	2	0.0302347	0.0039963	0.00407156	0.0270836	0.0220942	0.00464868	0.372513	0.0648107	0.0217436
ENSG00000132842	AP3B1		0.248327	0.271039	0.237281	0.212509	0.253076	0.334344	0.110266	0.177812	0.236269	0	5	2	0.00154952	0.00046423	0.00251439	0.00954031	0.00379188	0.000117564	0.23886	0.0648107	0.00504644
ENSG00000071794	HLTF		0.19667	0.254199	0.252008	0.233703	0.218337	0.305714	0.0593823	0.213372	0.225367	0	5	2	0.041922	0.00664456	0.00795756	0.0176881	0.0451062	0.00331306	0.642665	0.0671589	0.0348484
ENSG00000197299	BLM		0.248806	0.249208	0.334916	0.289899	0.376159	0.431079	0.165969	0.259837	0.174644	0	5	2	0.0174081	0.016052	0.00160838	0.00817832	0.00120262	0.000218461	0.180517	0.046662	0.152731
ENSG00000100580	TMED8		0.250937	0.236362	0.23382	0.201581	0.259069	0.360384	0.138209	0.153645	0.236248	0	5	2	0.0101092	0.014514	0.01713	0.0498734	0.0195685	0.000809832	0.236087	0.203295	0.0321019
ENSG00000118961	C2orf43		0.222233	0.230915	0.217247	0.218463	0.272596	0.276552	0.226325	0.206273	0.205854	0	5	2	0.0133881	0.00947566	0.0166	0.0199035	0.00670819	0.00540972	0.0541144	0.0628056	0.0443541
ENSG00000095002	MSH2		0.233985	0.230871	0.235396	0.240014	0.272072	0.365606	0.145916	0.206628	0.248506	0	5	2	0.00587165	0.00590662	0.0057321	0.00717681	0.00419291	0.00010992	0.146222	0.0513348	0.00707868
ENSG00000040341	STAU2		0.254069	0.230764	0.274071	0.254708	0.351368	0.302676	0.0982618	0.211532	0.272073	0	5	2	0.00639715	0.0121745	0.00346923	0.00935965	0.000786669	0.00310414	0.400292	0.0648107	0.00729483
ENSG00000004897	CDC27		0.199044	0.230585	0.203297	0.225799	0.32071	0.352254	0.108898	0.162769	0.239961	0	5	2	0.0315954	0.0109294	0.0274718	0.0176881	0.00162796	0.00048832	0.333447	0.149131	0.0181357
ENSG00000100749	VRK1		0.178489	0.223454	0.227119	0.223373	0.25915	0.318252	0.19465	0.239451	0.189156	0	5	2	0.0462965	0.00990022	0.0099863	0.0144461	0.00859459	0.000936131	0.0756236	0.0328663	0.0597663
ENSG00000069275	NUCKS1		0.170137	0.211255	0.211268	0.180789	0.276859	0.284601	0.0693591	0.172183	0.240764	0	5	2	0.0281255	0.00536374	0.00596542	0.0238259	0.00119414	0.00074534	0.478103	0.0671589	0.00324194
ENSG00000184743	ATL3		0.25891	0.20515	0.253903	0.224321	0.274227	0.343685	0.108014	0.188921	0.200876	0	5	2	0.0030887	0.0174989	0.00375474	0.0137549	0.00496915	0.000378322	0.310729	0.0763068	0.042208
ENSG00000012963	UBR7		0.163899	0.203909	0.18176	0.188763	0.223035	0.240473	0.202558	0.158885	0.181495	0	5	2	0.0392393	0.0081163	0.020932	0.0203064	0.0109009	0.00529127	0.0521518	0.0949268	0.0402053
ENSG00000163110	PDLIM5		0.228392	0.201325	0.211348	0.190957	0.242921	0.282665	0.0880378	0.153437	0.219263	0	5	2	0.0117298	0.0260834	0.0207365	0.0447272	0.0182455	0.00471186	0.446185	0.170664	0.0323214
ENSG00000062650	WAPAL		0.195377	0.197996	0.193851	0.194768	0.325847	0.314825	0.167623	0.146666	0.211643	0	5	2	0.0199914	0.0167766	0.021103	0.0259157	0.000592698	0.000610372	0.0958751	0.15524	0.0232394
ENSG00000135341	MAP3K7		0.185138	0.195064	0.221614	0.181399	0.26745	0.280372	0.15093	0.182466	0.176422	0	5	2	0.0166599	0.0106957	0.0042363	0.0244441	0.00181778	0.000936131	0.105358	0.0561772	0.0443417
ENSG00000110075	PPP6R3		0.211275	0.18601	0.206538	0.219954	0.296096	0.323319	0.176154	0.171142	0.1974	0	5	2	0.0112367	0.0248304	0.0134821	0.0117451	0.00145223	0.000442156	0.0823643	0.0913782	0.0359937
ENSG00000134954	ETS1		0.270194	0.173414	0.156072	0.215306	0.345941	0.28937	0.107753	0.160929	0.239957	0	5	2	0.000259636	0.0179214	0.0376845	0.00565355	4.89179e-05	0.000411227	0.223528	0.0736652	0.00225484
ENSG00000141429	GALNT1		0.158105	0.165338	0.157272	0.161673	0.245014	0.270488	0.0687823	0.179807	0.208034	0	5	2	0.0347344	0.0242901	0.0350724	0.0361723	0.00299903	0.000854385	0.465361	0.0511857	0.00992194
ENSG00000088930	XRN2		0.140117	0.139153	0.177222	0.16869	0.180472	0.227744	0.122862	0.154423	0.184326	0	5	2	0.0331568	0.0322102	0.00657081	0.0130209	0.0141047	0.00141372	0.114215	0.0558076	0.0094791
ENSG00000141644	MBD1		-0.156851	-0.170279	-0.210591	-0.147245	-0.207949	-0.237085	-0.0789828	-0.119387	-0.16718	0	5	2	0.0236031	0.0122042	0.0023587	0.0404351	0.00694924	0.00172053	0.35258	0.158877	0.0311432
ENSG00000177239	MAN1B1		-0.154524	-0.176611	-0.184446	-0.15547	-0.21397	-0.214452	-0.084379	-0.160695	-0.2268	0	5	2	0.0230626	0.00810534	0.00664045	0.0276168	0.00466982	0.00418002	0.305983	0.0554312	0.00161768
ENSG00000115486	GGCX		-0.259265	-0.18561	-0.218464	-0.23037	-0.19704	-0.252515	-0.12734	-0.215818	-0.16869	0	5	2	0.00297615	0.032743	0.0128797	0.011213	0.0472349	0.00935955	0.220481	0.0463829	0.0918091
ENSG00000140995	DEF8		-0.187304	-0.219938	-0.27928	-0.255373	-0.295056	-0.330706	-0.141131	-0.173479	-0.209669	0	5	2	0.0356265	0.0114686	0.00174155	0.00569497	0.00276895	0.00069862	0.177372	0.107326	0.0348484
ENSG00000133247	SUV420H2		-0.228873	-0.243968	-0.275072	-0.258256	-0.303261	-0.402526	-0.128339	-0.242493	-0.361413	0	5	2	0.0448293	0.0289264	0.0148349	0.0271	0.0168839	0.0011658	0.353089	0.0741179	0.00235358
ENSG00000139636	LMBR1L		-0.301224	-0.272742	-0.237359	-0.260693	-0.477773	-0.383536	-0.259255	-0.148545	-0.268427	0	5	2	0.00772654	0.0153298	0.0393225	0.0280566	0.000258183	0.00215159	0.0721813	0.290655	0.0362706
ENSG00000198026	ZNF335		-0.312794	-0.275144	-0.24059	-0.270797	-0.277233	-0.324751	-0.13072	-0.229053	-0.283883	0	5	2	0.00286064	0.00767111	0.0218419	0.0130393	0.0193913	0.00482404	0.301787	0.0718524	0.0136225
ENSG00000076924	XAB2		-0.333731	-0.276818	-0.235472	-0.273525	-0.354543	-0.337201	-0.26953	-0.209953	-0.298381	0	5	2	0.00160224	0.00785509	0.0267148	0.0130568	0.00272452	0.00383895	0.0521518	0.104463	0.00986556
ENSG00000160058	BSDC1		-0.312075	-0.279346	-0.288774	-0.26884	-0.309785	-0.368311	-0.240775	-0.255408	-0.292267	0	5	2	0.00856974	0.0178297	0.0162053	0.030706	0.0221031	0.00531687	0.0935288	0.0768709	0.0291656
ENSG00000160948	VPS28		-0.319825	-0.282605	-0.261486	-0.267528	-0.418359	-0.405732	-0.191163	-0.246669	-0.279493	0	5	2	0.00160224	0.00473129	0.010148	0.0114175	0.000290944	0.000322653	0.114215	0.0504813	0.012013
ENSG00000100083	GGA1		-0.30478	-0.290881	-0.22265	-0.194982	-0.244018	-0.327209	-0.108672	-0.18372	-0.267765	0	5	2	0.000205524	0.000359071	0.0063724	0.0214444	0.00735882	0.000297082	0.268074	0.0664072	0.00189662
ENSG00000136807	CDK9		-0.240984	-0.307497	-0.273679	-0.276078	-0.290807	-0.316318	-0.198424	-0.253257	-0.21614	0	5	2	0.015654	0.00172259	0.00632278	0.00824683	0.00939226	0.00411475	0.0985485	0.042576	0.058283
ENSG00000177728	KIAA0195		-0.257145	-0.30771	-0.344953	-0.319693	-0.319323	-0.369258	-0.193973	-0.263299	-0.274526	0	5	2	0.0345685	0.00947566	0.0042363	0.011213	0.0192739	0.00543813	0.173712	0.0718524	0.0442538
ENSG00000013573	DDX11		-0.290618	-0.308486	-0.24577	-0.265713	-0.266815	-0.239187	-0.147589	-0.236439	-0.302066	0	5	2	0.00577709	0.0030584	0.020067	0.0150565	0.0262818	0.0466232	0.240448	0.0671589	0.00848519
ENSG00000154832	CXXC1		-0.256496	-0.321875	-0.271765	-0.212436	-0.278306	-0.331123	-0.123816	-0.227028	-0.224798	0	5	2	0.00596941	0.000490233	0.00375474	0.0295974	0.00790535	0.0012411	0.272002	0.0511857	0.0323214
ENSG00000134262	AP4B1		-0.298539	-0.325421	-0.329713	-0.233033	-0.311064	-0.238354	-0.14466	-0.199543	-0.25429	0	5	2	0.00426226	0.00144766	0.00174155	0.0316814	0.00761106	0.0453528	0.246132	0.116026	0.0299326
ENSG00000154370	TRIM11		-0.394884	-0.344328	-0.350983	-0.297174	-0.435898	-0.413307	-0.308032	-0.317338	-0.331282	0	5	2	0.00287042	0.0081163	0.0079661	0.031237	0.00325772	0.00450355	0.0680631	0.0544935	0.0245782
ENSG00000157353	FUK		-0.297345	-0.345532	-0.397098	-0.267527	-0.306723	-0.400242	-0.221681	-0.316092	-0.239029	0	5	2	0.0132338	0.00377295	0.00135194	0.0332982	0.0252562	0.00256631	0.121875	0.0382629	0.0825073
ENSG00000105732	ZNF574		-0.24474	-0.361973	-0.392094	-0.380714	-0.343589	-0.420768	-0.211718	-0.262401	-0.322397	0	5	2	0.0487733	0.00264455	0.00160838	0.00278211	0.0123304	0.00170498	0.142719	0.0763068	0.0171002
ENSG00000135451	TROAP		-0.323611	-0.368497	-0.36628	-0.502199	-0.413638	-0.485874	-0.278209	-0.362255	-0.127911	0	5	2	0.0300165	0.0114686	0.0133087	0.00139497	0.0132005	0.00273872	0.114321	0.0499266	0.502284
ENSG00000160226	C21orf2		-0.309098	-0.368997	-0.404216	-0.298471	-0.409444	-0.525719	-0.208728	-0.298961	-0.493408	0	5	2	0.0354398	0.0103511	0.00586576	0.0495036	0.0124012	0.00115776	0.22819	0.0884736	0.0015096
ENSG00000186275	NBPF12		-0.315693	-0.370667	-0.293645	-0.35113	-0.492784	-0.316076	-0.322112	-0.337699	-0.262086	0	5	2	0.0114047	0.00290448	0.020463	0.00743439	0.000572014	0.0263069	0.0521518	0.0328663	0.0682145
ENSG00000108797	CNTNAP1		-0.324488	-0.371684	-0.346311	-0.375494	-0.378079	-0.412419	-0.25155	-0.325336	-0.434409	0	5	2	0.0254216	0.00922734	0.0174403	0.012486	0.0205705	0.0107578	0.142719	0.0648107	0.00558781
ENSG00000178188	SH2B1		-0.399416	-0.374666	-0.312459	-0.283433	-0.378001	-0.390692	-0.15873	-0.273674	-0.331763	0	5	2	0.00154799	0.00232607	0.0126559	0.0299132	0.00688216	0.0046114	0.294337	0.0718524	0.01645
ENSG00000144589	STK11IP		-0.253093	-0.384716	-0.282435	-0.22334	-0.26179	-0.346133	-0.140104	-0.229464	-0.247296	0	5	2	0.010676	9.39175e-05	0.00471405	0.0309737	0.0200324	0.00159846	0.238769	0.0582248	0.0265979
ENSG00000167074	TEF		-0.257885	-0.385001	-0.333946	-0.271375	-0.37494	-0.445376	-0.31041	-0.319576	-0.203934	0	5	2	0.0315954	0.00106715	0.0055438	0.0287301	0.00488139	0.000817097	0.0521518	0.0342541	0.142011
ENSG00000103168	TAF1C		-0.410894	-0.407477	-0.33224	-0.310558	-0.414507	-0.442245	-0.234123	-0.28821	-0.429617	0	5	2	0.00339713	0.00333455	0.018152	0.033838	0.00861833	0.00425724	0.157995	0.0896477	0.00445889
ENSG00000135334	AKIRIN2		-0.357746	-0.409189	-0.466648	-0.448083	-0.463825	-0.428142	-0.437299	-0.349363	-0.196392	0	5	2	0.0273015	0.00980122	0.00375658	0.00793543	0.0101627	0.0165368	0.0454813	0.0733152	0.310325
ENSG00000130714	POMT1		-0.372049	-0.41947	-0.418956	-0.364938	-0.450289	-0.435502	-0.360273	-0.348059	-0.354359	0	5	2	0.0108976	0.00378751	0.00439868	0.016185	0.00601345	0.00721623	0.0572678	0.055525	0.0318938
ENSG00000220205	VAMP2		-0.616766	-0.427069	-0.479052	-0.619996	-0.688142	-0.578387	-0.494751	-0.468725	-0.664069	3	5	2	0.00155025	0.0263221	0.0139713	0.00219202	0.00152511	0.00737571	0.0521518	0.0509384	0.0015096
ENSG00000142330	CAPN10		-0.36779	-0.42913	-0.372068	-0.296007	-0.454662	-0.53069	-0.206296	-0.295953	-0.404833	0	5	2	0.0044305	0.000715777	0.00399167	0.0278284	0.00155998	0.000225364	0.177006	0.0611459	0.00324194
ENSG00000197976	AKAP17A		-0.398199	-0.43569	-0.404301	-0.369972	-0.54329	-0.530232	-0.378217	-0.35731	-0.39761	0	5	2	0.0100812	0.00444939	0.00945941	0.0223812	0.00163661	0.00178277	0.0577628	0.0610762	0.0211617
ENSG00000177666	PNPLA2		-0.418243	-0.44079	-0.477647	-0.413637	-0.453556	-0.606869	-0.321863	-0.37297	-0.433073	0	5	2	0.0117298	0.00733042	0.0042363	0.0163938	0.0162579	0.000933304	0.10664	0.0671589	0.0189283
ENSG00000162298	SYVN1		-0.45861	-0.445285	-0.404381	-0.436479	-0.655993	-0.647658	-0.42507	-0.376712	-0.433146	1	5	2	0.00456375	0.00533777	0.0125422	0.00986158	0.000375608	0.000308595	0.0514906	0.0567037	0.0155808
ENSG00000033100	CHPF2		-0.391804	-0.445765	-0.42306	-0.402361	-0.37763	-0.501196	-0.264648	-0.300267	-0.371751	0	5	2	0.00286558	0.000602113	0.00148963	0.00336938	0.0103055	0.000509123	0.0925659	0.0624409	0.00942759
ENSG00000198746	GPATCH3		-0.445842	-0.44589	-0.519767	-0.42785	-0.382255	-0.517967	-0.282464	-0.30574	-0.391373	0	5	2	0.0060802	0.00561544	0.00167487	0.0117451	0.0396836	0.00405519	0.142719	0.121885	0.0324751
ENSG00000039650	PNKP		-0.386218	-0.446849	-0.427659	-0.363928	-0.388579	-0.451625	-0.178033	-0.299838	-0.360284	0	5	2	0.00497375	0.000940108	0.00193709	0.0112923	0.0119295	0.00275345	0.283165	0.0723512	0.0179987
ENSG00000100263	RHBDD3		-0.38558	-0.455973	-0.450448	-0.392243	-0.353249	-0.520937	-0.1919	-0.284764	-0.338127	0	5	2	0.00445568	0.000654531	0.00123633	0.00569497	0.0212504	0.000503315	0.232841	0.0816492	0.0254275
ENSG00000127586	CHTF18		-0.496832	-0.468	-0.361142	-0.325689	-0.459651	-0.483178	-0.190473	-0.332167	-0.509621	0	5	2	0.000360159	0.000649086	0.00947959	0.0244171	0.00307809	0.00144196	0.251255	0.0552364	0.000779123
ENSG00000158286	RNF207		-0.439464	-0.470643	-0.419714	-0.434587	-0.4449	-0.510996	-0.279648	-0.350606	-0.473331	0	5	2	0.00661259	0.00339672	0.010148	0.0106674	0.0155398	0.0044264	0.145216	0.0763068	0.0074366
ENSG00000152117	AC093838.4		-0.508204	-0.475925	-0.385498	-0.46112	-0.681963	-0.50017	-0.309508	-0.343974	-0.42541	1	5	2	0.000652122	0.00111088	0.00995046	0.00302513	7.76557e-05	0.00213546	0.0849212	0.0585039	0.00867443
ENSG00000131381	ZFYVE20		-0.294314	-0.487798	-0.42722	-0.423219	-0.436997	-0.388759	-0.302733	-0.314393	-0.172775	0	5	2	0.0210845	0.000106621	0.00112908	0.00170812	0.00214654	0.00566833	0.0643981	0.0480397	0.254044
ENSG00000215908	CROCCP2		-0.412475	-0.49308	-0.46262	-0.46145	-0.565907	-0.671094	-0.375204	-0.397436	-0.409901	0	5	2	0.0187574	0.00440379	0.00833727	0.0117451	0.00389388	0.000509123	0.0784785	0.0648107	0.0375636
ENSG00000259845	HERC2P10		-0.410516	-0.495141	-0.427587	-0.515054	-0.578534	-0.496458	-0.565132	-0.403261	-0.409129	0	5	2	0.0350835	0.00951203	0.0285798	0.0107039	0.00761475	0.0232353	0.0428467	0.0815545	0.0643112
ENSG00000112658	SRF		-0.399318	-0.497415	-0.570337	-0.555953	-0.42021	-0.539257	-0.353055	-0.422644	-0.309674	0	5	2	0.00961083	0.00106715	0.000404952	0.000740949	0.0166312	0.00144196	0.0721813	0.0328663	0.0796881
ENSG00000156858	PRR14		-0.438709	-0.49887	-0.476864	-0.487369	-0.547278	-0.548285	-0.328514	-0.386102	-0.378319	0	5	2	0.00648038	0.00165953	0.00337221	0.00404486	0.002468	0.00197351	0.0914929	0.0548553	0.0371961
ENSG00000025708	TYMP		-0.509544	-0.507638	-0.625243	-0.40206	-0.593405	-0.610847	-0.404261	-0.457808	-0.499751	2	5	2	0.00737843	0.00723357	0.00148963	0.04181	0.00547005	0.00439319	0.0828175	0.0519249	0.0186889
ENSG00000148343	FAM73B		-0.488608	-0.512224	-0.433842	-0.417017	-0.511686	-0.648235	-0.35094	-0.315313	-0.411267	0	5	2	0.000285924	0.000114388	0.00148963	0.00301288	0.00073689	4.83422e-05	0.0521518	0.0567037	0.00445889
ENSG00000215154	AC141586.5		-0.531846	-0.521701	-0.514303	-0.69671	-0.729885	-0.583466	-0.250885	-0.389561	-0.636275	2	5	2	0.00982422	0.0107818	0.0136267	0.00156272	0.00162796	0.0119946	0.317784	0.118996	0.00464105
ENSG00000174365	SNHG11		-0.482462	-0.522043	-0.469922	-0.441707	-0.522789	-0.584208	-0.215746	-0.319252	-0.452648	0	5	2	0.00309235	0.00111088	0.00407156	0.00960404	0.00414886	0.00115776	0.272056	0.108774	0.0113681
ENSG00000161996	WDR90		-0.526643	-0.523993	-0.409745	-0.335697	-0.444838	-0.526362	-0.283206	-0.338176	-0.503194	0	5	2	0.000372114	0.000388501	0.00569217	0.0298336	0.00717209	0.00116288	0.108834	0.062985	0.0015096
ENSG00000197948	FCHSD1		-0.368366	-0.5307	-0.445174	-0.351064	-0.526936	-0.580778	-0.378928	-0.341267	-0.405634	0	5	2	0.0299467	0.00133957	0.00837295	0.0456051	0.00507226	0.0017664	0.0745224	0.0942441	0.0323214
ENSG00000005206	SPPL2B		-0.417605	-0.535823	-0.504882	-0.350388	-0.514277	-0.640554	-0.324905	-0.386729	-0.497749	0	5	2	0.00796099	0.00063442	0.00162323	0.0338865	0.00373574	0.000257853	0.088092	0.0504813	0.00324194
ENSG00000130164	LDLR		-0.39226	-0.544863	-0.503978	-0.480749	-0.454271	-0.574965	-0.293103	-0.367223	-0.285715	0	5	2	0.00254387	1.67923e-05	0.000187471	0.00071576	0.00159442	0.000100508	0.0724397	0.0277246	0.0525951
ENSG00000242294	STAG3L5P		-0.60912	-0.545859	-0.446285	-0.441574	-0.575249	-0.516835	-0.402294	-0.541456	-0.457269	1	5	2	0.00475689	0.0103817	0.040478	0.049313	0.0183282	0.034899	0.116598	0.0439507	0.0631207
ENSG00000250251	PKD1P6		-0.486326	-0.575764	-0.59709	-0.461071	-0.66213	-0.676699	-0.502008	-0.442394	-0.519182	2	5	2	0.0113995	0.00249035	0.00209021	0.0217268	0.00219328	0.00143403	0.0521518	0.0611621	0.0151734
ENSG00000183864	TOB2		-0.399859	-0.575971	-0.58739	-0.580264	-0.485661	-0.624782	-0.386375	-0.507339	-0.303332	1	5	2	0.0211589	0.000721049	0.00099955	0.00156272	0.0129316	0.00102791	0.0753829	0.0228254	0.130721
ENSG00000196756	SNHG17		-0.785706	-0.594707	-0.496067	-0.580037	-0.732729	-0.606145	-0.399342	-0.440951	-0.498949	3	5	2	6.68949e-05	0.00232607	0.0125776	0.00561084	0.000979349	0.00556525	0.0935288	0.0692794	0.0242096
ENSG00000111788	RP11-22B23.1		-0.65141	-0.646525	-0.449871	-0.57536	-0.802334	-0.565545	-0.384492	-0.447674	-0.488941	3	5	2	0.00116401	0.000967102	0.0242249	0.00587943	0.000415876	0.0102869	0.106718	0.0671589	0.0285319
ENSG00000158805	ZNF276		-0.587006	-0.65163	-0.568699	-0.467257	-0.588402	-0.684659	-0.304049	-0.36644	-0.50797	3	5	2	0.00165513	0.000444487	0.0023587	0.0154854	0.00479043	0.000847529	0.167532	0.108167	0.0135496
ENSG00000163945	UVSSA		-0.551468	-0.672573	-0.556025	-0.507983	-0.561739	-0.636999	-0.453922	-0.430752	-0.477397	1	5	2	0.00426226	0.000444487	0.00396488	0.01154	0.00931102	0.00255089	0.0664978	0.0671886	0.0265603
ENSG00000260727	SLC7A5P1		-0.507976	-0.685409	-0.42885	-0.503156	-0.498395	-0.667898	-0.434442	-0.478417	-0.549192	1	5	2	0.0130853	0.000785811	0.0396319	0.0178241	0.0331509	0.00380821	0.0833021	0.0567037	0.01645
ENSG00000204569	PPP1R10		-0.53382	-0.741673	-0.70326	-0.625501	-0.563687	-0.655809	-0.458085	-0.51019	-0.392086	3	5	2	0.00529479	8.36924e-05	0.000405759	0.00177236	0.00883712	0.00174694	0.0623366	0.0369255	0.0724512
ENSG00000197146	AL133458.1		-0.766146	-0.76566	-0.534045	-0.690041	-0.721633	-0.729279	-0.414114	-0.52163	-0.821031	4	5	2	0.00262324	0.00215475	0.0361154	0.00922329	0.0111248	0.00951136	0.16567	0.0864533	0.00234043
ENSG00000160117	ANKLE1	ankyrin repeat and LEM domain containing 1	-1.04466	-1.43999	-1.25797	-1.10613	-1.26991	-1.68756	-1.27729	-1.05951	-0.975464	5	5	1	0.0314675	0.0030584	0.0104871	0.0277705	0.0215387	0.00244456	NA	0.0709621	0.0758253
ENSG00000242802	AP5Z1		-0.562344	-0.783378	-0.67629	-0.614476	-0.558889	-0.822609	-0.414163	-0.471868	-0.508914	3	5	2	0.00446415	6.12654e-05	0.000928891	0.00292775	0.0119777	0.000201321	0.0833525	0.0552364	0.0200141
ENSG00000224420	ADM5	adrenomedullin 5 (putative)	-1.24655	-1.47149	-1.44565	-1.31674	-1.55465	-1.58513	-0.940606	-1.04232	-0.965809	5	5	1	0.0119342	0.00280346	0.00382399	0.0114984	0.0052987	0.00397478	0.113152	0.0833643	0.0897057
ENSG00000240053	LY6G5B	lymphocyte antigen 6 family member G5B	-1.103	-1.47208	-1.27528	-1.13717	-1.33252	-1.34156	-0.897033	-0.933351	-0.641503	5	5	1	0.0150328	0.00117643	0.00572408	0.0155907	0.00975965	0.00889083	0.0997217	0.0875362	0.228964
ENSG00000120875	DUSP4		-0.485743	-0.852351	-0.827384	-0.78367	-0.757622	-0.900874	-0.552331	-0.641201	-0.383267	4	5	2	0.026086	6.80434e-05	0.000202106	0.000740949	0.00164285	0.000199749	0.0521518	0.0199408	0.126983
ENSG00000075426	FOSL2		-0.535026	-0.860275	-0.736252	-0.678244	-0.843208	-0.97129	-0.702854	-0.553738	-0.421527	4	5	2	0.0360667	0.000593245	0.00367299	0.0102689	0.00284868	0.000503315	0.0454813	0.0718524	0.152018
ENSG00000104899	AMH	anti-Mullerian hormone	-1.12518	-1.49101	-1.39651	-1.21895	-1.39672	-1.24998	-0.713994	-0.802572	-1.04732	5	5	2	0.000860425	7.1887e-06	0.000152487	0.000740949	0.000293749	0.000809832	0.0804225	0.0552364	0.00375757
ENSG00000105523	FAM83E	family with sequence similarity 83 member E	-1.34007	-1.5117	-1.68755	-1.55563	-1.66681	-1.40757	-0.819891	-1.00299	-0.895343	5	5	1	0.0018457	0.000449331	0.000198818	0.000740949	0.000706385	0.00331105	0.10693	0.0559539	0.0658478
ENSG00000005379	TSPOAP1	TSPO associated protein 1	-1.16774	-1.51504	-1.44423	-1.34004	-1.37651	-1.57893	-0.996193	-0.88209	-0.985091	5	5	1	0.00937716	0.0006614	0.00160838	0.00481707	0.006452	0.00142606	0.0758658	0.110535	0.0555333
ENSG00000184441	AP001062.7	novel transcript, antisense to C21orf2 (LncRNA)	-1.03782	-1.53756	-1.56702	-1.26702	-2.08541	-2.05792	-0.925804	-0.951818	-0.778018	5	5	1	0.01828	0.000537443	0.000822346	0.00624339	8.60344e-05	0.000100508	0.0833021	0.0725946	0.124634
ENSG00000234776	C11orf94	chromosome 11 open reading frame 94	-1.47505	-1.54313	-1.67058	-1.49196	-1.64566	-2.12143	-1.20152	-1.20669	-0.736251	5	5	1	0.00829677	0.00588932	0.00401127	0.0108974	0.010383	0.00173518	NA	NA	NA
ENSG00000207547	MIR25	microRNA 25	-1.23212	-1.54386	-1.37537	-1.88047	-1.64752	-1.44937	-0.712163	-0.98619	-0.967119	5	5	1	0.00756229	0.000833345	0.00345807	0.000187738	0.00167398	0.00540798	0.189965	0.0768709	0.0676194
ENSG00000267197	CTC-429L19.3	novel transcript, sense intronic with KEAP1 (LncRNA)	-1.56877	-1.5639	-1.40405	-1.66153	-1.88971	-1.78957	-0.651418	-0.946431	-0.910556	5	5	1	0.0124174	0.0119984	0.0264795	0.0117451	0.00867281	0.0121401	NA	0.212858	0.215465
ENSG00000266498	RP11-45M22.5	novel transcript (LncRNA)	-1.80632	-1.62237	-1.19169	-1.36859	-2.07889	-2.04211	-1.14028	-1.45459	-0.762387	5	5	1	0.00254387	0.00551817	0.0425266	0.023351	0.00231654	0.00276562	NA	NA	0.261396
ENSG00000170049	KCNAB3	potassium voltage-gated channel subfamily A regulatory beta subunit 3	-1.26198	-1.63945	-1.01677	-1.27401	-1.25242	-1.48767	-0.669365	-0.88635	-0.900894	5	5	1	0.0081952	0.000670437	0.0352752	0.011213	0.0217272	0.00608823	NA	0.123022	0.100407
ENSG00000260751	CTD-2196E14.6	novel transcript (LncRNA)	-1.40674	-1.65833	-1.32416	-1.38955	-1.60776	-1.06267	-0.862392	-1.24806	-0.807546	5	5	0	0.0151037	0.00433188	0.0230561	0.0210368	0.0154477	0.120541	NA	NA	0.232692
ENSG00000269688	AC008982.2	novel transcript, sense intronic to HNRNPL (LncRNA)	-1.49995	-1.66112	-1.3315	-1.64502	-1.40045	-1.43071	-0.856104	-0.894848	-0.748631	5	5	1	0.00443176	0.00130032	0.0115228	0.00278211	0.0188906	0.0143668	0.167108	0.165181	0.227853
ENSG00000257742	RP11-350F4.2		0.584254	0.710209	0.707749	0.659203	0.926802	0.948497	0.446846	0.549017	0.581667	4	5	3	0.0074016	0.000948837	0.00148963	0.00408063	0.000199186	0.000100508	0.091291	0.0461331	0.01645
ENSG00000085719	CPNE3		0.418297	0.4719	0.489895	0.42735	0.494211	0.511784	0.228402	0.407439	0.406229	0	5	3	0.00222982	0.00046423	0.000596204	0.00278084	0.00117126	0.000608413	0.154973	0.0192412	0.00558781
ENSG00000149970	CNKSR2		0.315003	0.427569	0.414038	0.414238	0.332869	0.508415	0.231367	0.35049	0.326481	0	5	3	0.0132313	0.0006614	0.00148963	0.00177236	0.0205638	0.000298313	0.129947	0.0328663	0.0216292
ENSG00000157303	SUSD3		0.31711	0.396323	0.35463	0.448968	0.280503	0.330581	0.363319	0.32781	0.238215	0	5	3	0.00539824	0.000449331	0.00193709	0.000187738	0.0310793	0.00852326	0.0322398	0.0260226	0.0681773
ENSG00000177189	RPS6KA3		0.341813	0.393507	0.426513	0.361339	0.509697	0.50346	0.214604	0.331137	0.326172	0	5	3	0.00549073	0.00113558	0.000822346	0.00550387	0.000290944	0.00023027	0.141681	0.0346081	0.0169263
ENSG00000165983	PTER		0.342587	0.362587	0.394795	0.413154	0.483477	0.457438	0.266343	0.355456	0.289941	0	5	3	0.00663373	0.00377295	0.00193709	0.00177236	0.000706208	0.000975339	0.0833525	0.0293417	0.0435477
ENSG00000068784	SRBD1		0.34473	0.336563	0.271154	0.354522	0.388436	0.386233	0.248188	0.267541	0.256237	0	5	3	0.00160224	0.00170587	0.0133362	0.00186175	0.00138763	0.0012411	0.0727269	0.0499266	0.0373781
ENSG00000136824	SMC2		0.280565	0.336293	0.403297	0.369466	0.391191	0.502543	0.183957	0.305468	0.28526	0	5	3	0.0219091	0.00532329	0.00126885	0.00393731	0.00411694	0.000218562	0.203047	0.0461553	0.0374264
ENSG00000065615	CYB5R4		0.284658	0.325187	0.397217	0.376929	0.397629	0.433869	0.147118	0.365922	0.329503	0	5	3	0.0454121	0.0183581	0.00442798	0.00986158	0.0111248	0.00464963	0.398248	0.0382629	0.0360935
ENSG00000148484	RSU1		0.243395	0.312488	0.371079	0.260598	0.314683	0.330494	0.299035	0.289136	0.287013	0	5	3	0.0366562	0.00588235	0.00148963	0.029989	0.0154568	0.00900045	0.0521518	0.0453722	0.0254387
ENSG00000135776	ABCB10		0.219634	0.308333	0.267028	0.286706	0.365342	0.358539	0.198322	0.258854	0.26493	0	5	3	0.00747999	0.000153201	0.00148963	0.00106591	9.21966e-05	0.000100508	0.0623366	0.0125265	0.00235358
ENSG00000119912	IDE		0.204316	0.285529	0.310831	0.248688	0.333127	0.423333	0.206778	0.23363	0.308611	0	5	3	0.0326006	0.00215475	0.00132214	0.0119208	0.00156371	0.000100508	0.0762425	0.0484104	0.00211575
ENSG00000165934	CPSF2		0.202263	0.246082	0.226031	0.225398	0.275028	0.307456	0.118066	0.199073	0.203129	0	5	3	0.00986333	0.00137605	0.00408369	0.00624916	0.00162796	0.000401355	0.206496	0.0438186	0.0198275
ENSG00000118217	ATF6		0.246288	0.241641	0.260892	0.252592	0.294057	0.382897	0.123864	0.236194	0.23086	0	5	3	0.00518184	0.00550171	0.0032365	0.00613979	0.00272452	0.000100508	0.239811	0.0342541	0.0179987
ENSG00000100030	MAPK1		0.252293	0.217983	0.212361	0.215614	0.23781	0.240949	0.17625	0.169437	0.241077	0	5	3	0.000205524	0.00107244	0.00188657	0.0023684	0.00160685	0.00121142	0.0521518	0.0464797	0.00131603
ENSG00000065559	MAP2K4		0.241407	0.209277	0.208448	0.19947	0.236414	0.227616	0.170168	0.239164	0.211921	0	5	3	0.00982422	0.0247235	0.0272197	0.0418058	0.0268098	0.0314261	0.127129	0.042576	0.0472113
ENSG00000115091	ACTR3		0.143183	0.206173	0.226221	0.162134	0.285706	0.307274	0.145924	0.195026	0.253904	0	5	3	0.045343	0.00290448	0.00148963	0.0270136	0.000341565	0.000100508	0.0849212	0.0321748	0.000902507
ENSG00000112078	KCTD20		0.188641	0.183722	0.208613	0.231571	0.292507	0.302988	0.243392	0.197601	0.206029	0	5	3	0.0258748	0.0278155	0.0129399	0.00842763	0.00168622	0.00097318	0.0428467	0.0567037	0.0285319
ENSG00000061936	SFSWAP		-0.247652	-0.211671	-0.148525	-0.144086	-0.226125	-0.192737	-0.135347	-0.181564	-0.20809	0	5	3	4.36506e-05	0.000447814	0.0148349	0.0224593	0.000851554	0.00397478	0.0753829	0.0192412	0.0015096
ENSG00000140326	CDAN1		-0.243942	-0.225874	-0.224131	-0.212322	-0.303787	-0.252819	-0.184706	-0.255015	-0.286583	0	5	3	0.0033023	0.00588932	0.00720287	0.0137904	0.00109472	0.00596848	0.0756236	0.0152815	0.0015096
ENSG00000130699	TAF4		-0.30718	-0.228706	-0.231141	-0.246689	-0.278308	-0.25589	-0.298588	-0.229476	-0.281945	0	5	3	0.00496597	0.0361462	0.0360547	0.0300316	0.0247508	0.0396498	0.0454813	0.0815545	0.0199722
ENSG00000158669	AGPAT6		-0.239942	-0.25587	-0.223298	-0.255915	-0.269027	-0.282997	-0.17072	-0.219502	-0.207145	0	5	3	0.00309235	0.00132215	0.00618825	0.00247303	0.00294776	0.00154494	0.0836062	0.0328663	0.0216906
ENSG00000055483	USP36		-0.361245	-0.26486	-0.24147	-0.264575	-0.224502	-0.223865	-0.151784	-0.269515	-0.246693	0	5	3	0.000183883	0.00515989	0.0119774	0.00822669	0.0398905	0.0399777	0.180336	0.0284947	0.0201431
ENSG00000137221	TJAP1		-0.252931	-0.277054	-0.288021	-0.285034	-0.350297	-0.343043	-0.18417	-0.227194	-0.286086	0	5	3	0.00225458	0.000670437	0.000822346	0.00112403	0.000199186	0.000225364	0.0753829	0.0323405	0.0015096
ENSG00000196843	ARID5A		-0.253503	-0.284051	-0.239524	-0.206113	-0.233159	-0.361772	-0.180185	-0.23772	-0.209092	0	5	3	0.00637563	0.00190099	0.0103794	0.0337839	0.0278783	0.000442156	0.106603	0.042576	0.0483914
ENSG00000184922	FMNL1		-0.328711	-0.295133	-0.29581	-0.240893	-0.248202	-0.341821	-0.175621	-0.270634	-0.297178	0	5	3	0.00242225	0.00561544	0.00618825	0.0321929	0.04472	0.00399933	0.169148	0.0457386	0.0120404
ENSG00000143093	STRIP1		-0.30102	-0.303785	-0.311274	-0.283212	-0.381989	-0.265386	-0.187902	-0.277443	-0.23526	0	5	3	0.00109502	0.000778917	0.00101849	0.0031394	0.00028004	0.00890805	0.0895295	0.0173936	0.0211617
ENSG00000156030	ELMSAN1		-0.371203	-0.326984	-0.379149	-0.363966	-0.326902	-0.38526	-0.391871	-0.347711	-0.239432	0	5	3	0.00273234	0.00722525	0.00221101	0.00502933	0.0192971	0.00456556	0.0322398	0.0284947	0.0896839
ENSG00000051009	FAM160A2		-0.227133	-0.346426	-0.319027	-0.289988	-0.357653	-0.366754	-0.18541	-0.289513	-0.304501	0	5	3	0.00752854	5.41515e-05	0.000404952	0.00139497	0.000270214	0.00016221	0.0775136	0.00525473	0.00131603
ENSG00000102901	CENPT		-0.311044	-0.359309	-0.331412	-0.285232	-0.341052	-0.455513	-0.130453	-0.292267	-0.273917	0	5	3	0.00608365	0.00126837	0.00367299	0.0152497	0.00723008	0.000316932	0.350099	0.0412824	0.032108
ENSG00000177169	ULK1		-0.316975	-0.374407	-0.386689	-0.351988	-0.444261	-0.526894	-0.281612	-0.341059	-0.412537	0	5	3	0.0210845	0.00572006	0.00486146	0.0136542	0.00379298	0.000503315	0.088092	0.046662	0.00531718
ENSG00000160741	CRTC2		-0.505628	-0.374745	-0.348672	-0.345499	-0.536021	-0.508812	-0.413609	-0.382368	-0.317936	0	5	3	0.000889302	0.0122921	0.0220876	0.0293519	0.00155998	0.00227891	0.0454813	0.0449333	0.0676194
ENSG00000085978	ATG16L1		-0.313148	-0.375444	-0.380138	-0.426421	-0.333163	-0.315851	-0.240713	-0.299289	-0.253607	0	5	3	0.00297615	0.00038622	0.000601261	0.000145851	0.00469209	0.00676834	0.0721813	0.0273718	0.032431
ENSG00000110046	ATG2A		-0.334342	-0.381788	-0.396657	-0.343489	-0.327556	-0.432092	-0.225927	-0.385831	-0.311846	0	5	3	0.00627145	0.00144989	0.00148963	0.00746051	0.018262	0.00133633	0.120753	0.0125265	0.0217436
ENSG00000091592	NLRP1		-0.36007	-0.385616	-0.329914	-0.283009	-0.346135	-0.384558	-0.241923	-0.325199	-0.438658	0	5	3	0.000205524	5.41515e-05	0.000928891	0.00549086	0.00132019	0.000322653	0.0537618	0.00576122	6.28244e-06
ENSG00000196547	MAN2A2		-0.499877	-0.393181	-0.35051	-0.324947	-0.48146	-0.456577	-0.281736	-0.322193	-0.365796	0	5	3	6.53212e-05	0.00134334	0.00510437	0.0129222	0.000690361	0.00089147	0.0742942	0.0418667	0.00707868
ENSG00000172932	ANKRD13D		-0.42504	-0.397885	-0.419924	-0.382377	-0.494598	-0.48071	-0.273677	-0.390653	-0.347183	0	5	3	5.13353e-05	0.000123286	0.000152487	0.000740949	4.89179e-05	9.28973e-05	0.0521518	0.0025604	0.00184045
ENSG00000079432	CIC		-0.342618	-0.39821	-0.355441	-0.350439	-0.432643	-0.510034	-0.35945	-0.370909	-0.432413	0	5	3	0.0141598	0.00400907	0.0114822	0.0157608	0.00576078	0.000918768	0.0521518	0.0379165	0.00400581
ENSG00000137817	PARP6		-0.424761	-0.406033	-0.396641	-0.346291	-0.54535	-0.461113	-0.265511	-0.390715	-0.348401	0	5	3	0.00231067	0.0030584	0.00435811	0.0157608	0.000549345	0.00248583	0.109875	0.0284947	0.0243556
ENSG00000011021	CLCN6		-0.330667	-0.413437	-0.302372	-0.292774	-0.33407	-0.304576	-0.253496	-0.292232	-0.290998	0	5	3	0.00523795	0.000449331	0.0110956	0.0167293	0.0121676	0.0216663	0.0792415	0.047595	0.0285319
ENSG00000167615	LENG8		-0.587463	-0.418312	-0.297973	-0.389891	-0.516217	-0.426413	-0.278164	-0.415417	-0.593992	1	5	3	2.83245e-05	0.00232041	0.0340896	0.00779615	0.000948535	0.00553283	0.0964049	0.0192999	3.56062e-05
ENSG00000101104	PABPC1L		-0.387917	-0.421547	-0.328441	-0.502697	-0.552582	-0.499747	-0.31926	-0.379192	-0.33291	0	5	3	0.0072638	0.00331448	0.0238024	0.00112403	0.00073689	0.00173518	0.0761592	0.0382629	0.042208
ENSG00000237441	RGL2		-0.290606	-0.424715	-0.402597	-0.309523	-0.456425	-0.530211	-0.304155	-0.327714	-0.27862	0	5	3	0.0162532	0.000444487	0.00126885	0.0137667	0.000824917	0.000107693	0.0541144	0.0328663	0.0421492
ENSG00000242588	RP11-274B21.1		-0.432527	-0.429738	-0.432609	-0.429232	-0.629441	-0.431303	-0.317044	-0.487646	-0.467323	1	5	3	0.00137275	0.00111088	0.00160838	0.00219202	4.89179e-05	0.00368988	0.0664978	0.0025604	0.0015096
ENSG00000185359	HGS		-0.378205	-0.433085	-0.379799	-0.315947	-0.354854	-0.424549	-0.19033	-0.277221	-0.371199	0	5	3	0.000565769	6.12654e-05	0.000822346	0.00587943	0.00379298	0.000442156	0.141567	0.0436353	0.0015096
ENSG00000138834	MAPK8IP3		-0.399186	-0.438967	-0.402371	-0.333131	-0.453504	-0.505757	-0.326135	-0.376813	-0.463417	0	5	3	0.00384202	0.00119272	0.00367299	0.0204308	0.00340346	0.000870974	0.0664978	0.0328663	0.0015096
ENSG00000187961	KLHL17		-0.554423	-0.453285	-0.422719	-0.35139	-0.671375	-0.619599	-0.294501	-0.397105	-0.54704	1	5	3	0.000424718	0.00338319	0.00703426	0.0311185	0.000185423	0.000371327	0.114344	0.042576	0.0015096
ENSG00000198837	DENND4B		-0.407586	-0.455723	-0.345847	-0.359049	-0.487908	-0.430535	-0.294255	-0.348493	-0.463876	0	5	3	0.000360159	5.41515e-05	0.0025228	0.00266166	0.000185423	0.00060678	0.0521518	0.0161388	8.53548e-05
ENSG00000167967	E4F1		-0.520018	-0.459362	-0.443687	-0.443015	-0.515028	-0.533482	-0.322423	-0.390822	-0.46505	0	5	3	0.000146644	0.00063442	0.00137738	0.00177236	0.000760083	0.000390412	0.0644489	0.0260226	0.0015096
ENSG00000104946	TBC1D17		-0.430961	-0.461811	-0.435193	-0.359275	-0.464592	-0.57301	-0.241045	-0.324133	-0.373719	0	5	3	0.00105604	0.000420865	0.00126885	0.00881111	0.00145479	0.000101988	0.121698	0.046662	0.00883626
ENSG00000197283	SYNGAP1		-0.597019	-0.464616	-0.537991	-0.483246	-0.385925	-0.495391	-0.341667	-0.446103	-0.504068	1	5	3	0.000334643	0.00433738	0.00148963	0.00520168	0.0393189	0.00692563	0.08659	0.0328663	0.00464105
ENSG00000103249	CLCN7		-0.347771	-0.471104	-0.415655	-0.374755	-0.342956	-0.531084	-0.283013	-0.347083	-0.410695	0	5	3	0.012176	0.000649086	0.00304466	0.0102689	0.0312221	0.000538867	0.0914929	0.046662	0.00654783
ENSG00000204859	ZBTB48		-0.452912	-0.482387	-0.548613	-0.460129	-0.489814	-0.599865	-0.304266	-0.370689	-0.434159	0	5	3	0.000816679	0.000366207	0.000152487	0.00139497	0.00117126	0.000100508	0.0742942	0.0328663	0.00235358
ENSG00000101199	ARFGAP1		-0.419116	-0.496075	-0.458994	-0.376905	-0.528842	-0.605098	-0.376067	-0.371499	-0.430502	0	5	3	0.00475689	0.000670437	0.00202884	0.0144461	0.00138763	0.00023027	0.0521518	0.0461553	0.00744798
ENSG00000120889	TNFRSF10B		-0.390488	-0.501461	-0.499457	-0.45345	-0.623431	-0.618386	-0.439941	-0.389032	-0.299192	1	5	3	0.0112367	0.000940108	0.00148963	0.00540041	0.000391627	0.000297082	0.045438	0.0452683	0.0903971
ENSG00000099381	SETD1A		-0.477506	-0.504936	-0.4664	-0.460364	-0.378502	-0.437607	-0.304089	-0.39518	-0.391473	0	5	3	0.00178442	0.000785811	0.00238523	0.00408063	0.0299355	0.00960336	0.0977125	0.040532	0.0211617
ENSG00000214279	RP11-108K14.4		-0.479606	-0.516197	-0.355779	-0.3177	-0.504259	-0.50727	-0.305665	-0.436635	-0.541881	0	5	3	0.00105604	0.000388501	0.0149657	0.0365599	0.001903	0.00146498	0.0833525	0.0192412	0.000779123
ENSG00000187531	SIRT7		-0.437554	-0.531314	-0.493133	-0.409022	-0.457221	-0.526381	-0.255129	-0.347925	-0.410579	0	5	3	0.000360159	7.1887e-06	0.000152487	0.00156272	0.000835932	0.000117564	0.0838861	0.0263342	0.0015096
ENSG00000186166	CCDC84		-0.561416	-0.535105	-0.517547	-0.440381	-0.541511	-0.666342	-0.318462	-0.432869	-0.557483	0	5	3	0.00155461	0.00214227	0.00367299	0.0157611	0.00615451	0.000724992	0.128906	0.0491204	0.00324194
ENSG00000121716	PILRB		-0.636989	-0.542491	-0.42241	-0.452588	-0.608936	-0.375051	-0.25947	-0.444555	-0.446768	2	5	3	0.000155133	0.000940108	0.0115282	0.00874195	0.00109472	0.0488314	0.184258	0.0328663	0.0154317
ENSG00000269858	EGLN2		-0.652607	-0.567443	-0.59593	-0.527469	-0.555997	-0.567866	-0.27697	-0.421238	-0.523883	2	5	3	5.05409e-05	0.000420865	0.000404952	0.00177236	0.001903	0.00135339	0.144143	0.0382629	0.00212745
ENSG00000197774	EME2		-0.581053	-0.568236	-0.518253	-0.473512	-0.478869	-0.711385	-0.329471	-0.451517	-0.484126	0	5	3	0.00121819	0.00115986	0.00375474	0.011213	0.0179402	0.000322653	0.120047	0.0436353	0.0136225
ENSG00000108465	CDK5RAP3		-0.570406	-0.569354	-0.556792	-0.566367	-0.601065	-0.571477	-0.332789	-0.451271	-0.421647	1	5	3	0.000763262	0.0006614	0.00131975	0.00161645	0.00145223	0.00202114	0.101045	0.0369255	0.0258354
ENSG00000140400	MAN2C1		-0.552068	-0.570665	-0.495009	-0.462102	-0.67063	-0.640307	-0.376413	-0.430224	-0.469774	1	5	3	0.00135178	0.000683804	0.0038372	0.00986158	0.000550991	0.000654277	0.0761592	0.0453722	0.0122352
ENSG00000067191	CACNB1		-0.481791	-0.571953	-0.531365	-0.49094	-0.424963	-0.655211	-0.423763	-0.416266	-0.417636	0	5	3	0.00284253	0.000388501	0.00131975	0.00358389	0.0196393	0.000262073	0.0514906	0.0403239	0.0193639
ENSG00000183458	RP11-958N24.1		-0.546245	-0.596664	-0.607436	-0.453968	-0.663586	-0.660747	-0.320398	-0.544107	-0.633347	3	5	3	0.00287042	0.000940108	0.00126885	0.0163187	0.00117691	0.00108445	0.139516	0.0192999	0.0015096
ENSG00000181135	ZNF707		-0.463596	-0.602367	-0.616583	-0.619765	-0.5583	-0.670384	-0.419798	-0.587842	-0.494719	3	5	3	0.00648495	0.000422357	0.000601261	0.000740949	0.00357089	0.000439071	0.0572678	0.00525473	0.00768217
ENSG00000167302	ENTHD2		-0.613319	-0.61403	-0.550629	-0.492502	-0.631649	-0.723817	-0.434363	-0.487081	-0.490933	3	5	3	0.000565769	0.000479425	0.0019983	0.008141	0.00140859	0.000234755	0.0572678	0.0328663	0.0115423
ENSG00000221978	CCNL2		-0.518995	-0.616529	-0.520209	-0.485856	-0.627244	-0.663884	-0.432669	-0.43851	-0.441278	2	5	3	0.00197656	0.000195907	0.00193709	0.00569497	0.000835932	0.000334087	0.0521518	0.0382629	0.0171678
ENSG00000177685	EFCAB4A		-0.424033	-0.628272	-0.648702	-0.626331	-0.695962	-0.742218	-0.394726	-0.524128	-0.555213	4	5	3	0.0111599	0.000157069	0.000198818	0.00071576	0.000290944	0.000100508	0.0664978	0.0125265	0.00180659
ENSG00000165684	SNAPC4		-0.55744	-0.631901	-0.436428	-0.566451	-0.397029	-0.538824	-0.261022	-0.436056	-0.476199	1	5	3	0.000360159	4.66615e-05	0.00503679	0.000740949	0.0248605	0.00156584	0.154921	0.0293417	0.00445889
ENSG00000204673	AKT1S1		-0.613059	-0.688862	-0.606895	-0.528123	-0.640655	-0.731856	-0.420968	-0.498686	-0.506517	4	5	3	0.0013844	0.000298748	0.00162323	0.008141	0.00265984	0.000503315	0.0758658	0.0382629	0.0163273
ENSG00000214826	DDX12P		-0.758727	-0.701969	-0.565882	-0.700196	-0.830603	-0.612145	-0.526483	-0.523469	-0.496145	4	5	3	0.000360159	0.000770096	0.00752759	0.00177236	0.000561153	0.00879315	0.0553949	0.047595	0.0371835
ENSG00000165507	C10orf10		-0.472901	-0.748045	-0.926766	-0.555617	-0.749687	-0.812325	-0.619129	-0.584637	-0.266561	3	5	3	0.0433655	0.000967102	0.000152487	0.0202629	0.0037233	0.00140772	0.0456827	0.042576	0.338152
ENSG00000228477	RP3-342P20.2	ribosomal protein S2 (RPS2) pseudogene	-1.55362	-1.69001	-1.32393	-1.16729	-1.54675	-1.37277	-1.15894	-0.74972	-0.642886	5	5	1	0.00700789	0.00345089	0.0220477	0.0497288	0.0187512	0.0376626	NA	NA	0.345258
ENSG00000169682	SPNS1	sphingolipid transporter 1 (putative)	-1.62893	-1.75353	-2.05155	-1.80984	-1.80212	-1.41355	-1.49395	-0.978404	-0.778953	5	5	1	0.00795312	0.00444939	0.00162323	0.00565355	0.0104031	0.045814	NA	NA	NA
ENSG00000105663	KMT2B	retired gene model	-1.4882	-1.76408	-1.65752	-1.71695	-1.74589	-1.70727	-1.03086	-0.911317	-0.984349	5	5	1	0.00737843	0.00137605	0.00340655	0.00336938	0.00551213	0.00627794	0.117556	0.177199	0.123473
ENSG00000237399	PITRM1-AS1	PITRM1 antisense RNA 1	-1.41865	-1.98104	-1.7176	-2.00742	-1.65748	-1.75731	-1.27886	-1.12212	-0.633469	5	5	1	0.0185117	0.00106715	0.00502529	0.00177236	0.0161626	0.00993496	NA	0.121885	0.385039
ENSG00000165304	MELK		0.230148	0.252766	0.276823	0.275847	0.2539	0.325407	0.273905	0.243136	0.276822	0	5	4	0.0120747	0.00553385	0.00277841	0.00436175	0.014732	0.00125872	0.0375138	0.0382629	0.00533383
ENSG00000143258	USP21		-0.435659	-0.30535	-0.2946	-0.346172	-0.504216	-0.581884	-0.340951	-0.319892	-0.351282	0	5	4	0.000573615	0.0143551	0.0201127	0.00881111	0.000427996	9.28973e-05	0.0456827	0.042576	0.0113114
ENSG00000054967	RELT		-0.345583	-0.309392	-0.321453	-0.272708	-0.474779	-0.501302	-0.317472	-0.369545	-0.363704	0	5	4	0.00154799	0.00378042	0.00314812	0.0150565	0.000120301	9.28973e-05	0.0413641	0.00525473	0.0015096
ENSG00000141867	BRD4		-0.461236	-0.328539	-0.313527	-0.441161	-0.458609	-0.463996	-0.334878	-0.415781	-0.365442	0	5	4	0.000239732	0.00789236	0.0127114	0.000946215	0.00111547	0.000809832	0.0484566	0.00612657	0.0074366
ENSG00000156860	FBRS		-0.436712	-0.369537	-0.348374	-0.371005	-0.401708	-0.458721	-0.360511	-0.399118	-0.469247	0	5	4	0.000620065	0.00338319	0.0063724	0.00565355	0.00484906	0.00106617	0.0454813	0.0125265	0.000779123
ENSG00000181222	POLR2A		-0.455666	-0.408586	-0.405958	-0.510165	-0.468137	-0.42785	-0.433973	-0.419474	-0.517766	0	5	4	0.00331651	0.00765304	0.00911371	0.00177236	0.00699978	0.0128343	0.0454813	0.0335841	0.00161768
ENSG00000132510	KDM6B		-0.566671	-0.450379	-0.488822	-0.449306	-0.424744	-0.540925	-0.50742	-0.562554	-0.594053	0	5	4	0.00157012	0.0106853	0.00638944	0.0150565	0.0369249	0.00626385	0.0454813	0.0125265	0.0017593
ENSG00000146826	C7orf43		-0.621012	-0.493446	-0.426223	-0.447662	-0.511598	-0.599884	-0.372197	-0.346197	-0.565522	1	5	4	5.06865e-06	0.000322632	0.00202884	0.00177236	0.000855002	0.000107693	0.0454813	0.042576	8.50604e-05
ENSG00000089280	FUS		-0.732573	-0.616439	-0.530199	-0.702681	-0.680669	-0.549412	-0.510017	-0.566764	-0.55199	4	5	4	1.56947e-05	0.000247616	0.00182717	9.1064e-05	0.000415876	0.0030594	0.0375138	0.00584949	0.00211575
ENSG00000106328	FSCN3	fascin actin-bundling protein 3	-2.17361	-2.01702	-1.76125	-2.08643	-2.60506	-1.41638	-1.40386	-1.47561	-1.51655	5	5	0	0.00459332	0.00724352	0.0197308	0.00855234	0.00370852	0.104352	NA	NA	NA
ENSG00000222009	BTBD19	BTB domain containing 19	-1.50731	-2.10233	-2.65695	-2.23337	-2.43139	-2.53845	-1.1319	-1.5801	-0.858433	5	5	1	0.0290013	0.00199801	0.000275536	0.00199933	0.00175432	0.00106617	0.159781	0.0585039	0.293753
ENSG00000269855	RNF225	ring finger protein 225	-2.20618	-2.27575	-2.15755	-1.87756	-2.51352	-3.31731	-1.53418	-1.53281	-1.78182	5	5	1	0.0131415	0.0104202	0.0166	0.0402924	0.0148978	0.00247571	NA	NA	NA
ENSG00000173110	HSPA6	heat shock protein family A (Hsp70) member 6	-1.22096	-2.51267	-2.08424	-2.22652	-2.14885	-2.41325	-1.6711	-1.58769	-0.78578	5	5	3	0.0432422	4.31499e-05	0.000918995	0.000740949	0.00152511	0.00043832	0.0454813	0.0369255	0.264491
ENSG00000172830	SSH3	slingshot protein phosphatase 3	-1.53437	-2.53314	-2.28885	-2.56237	-2.38837	-2.54328	-1.59109	-1.29017	-1.28082	5	5	1	0.0499233	0.00102225	0.00355415	0.00177236	0.006452	0.00360086	NA	0.170406	0.151598
ENSG00000268375	CTD-2568A17.8	novel transcript, antisense to ACPT (LncRNA)	-1.42912	-2.55321	-2.40098	-1.86022	-2.13036	-2.20863	-1.39442	-1.21813	-1.17357	5	5	1	0.0260783	7.47611e-05	0.000404952	0.00569497	0.00326311	0.00197125	0.0762425	0.116939	0.110245
ENSG00000261270	RP11-325K4.3	novel transcript, sense intronic to HERPUD1 (LncRNA)	-1.75098	-3.03001	-2.24787	-2.71445	-2.72771	-2.52233	-1.2264	-1.48478	-1.34453	5	5	1	0.0315459	0.000188349	0.00572408	0.00165199	0.00281481	0.00503476	0.198325	0.130811	0.152152
ENSG00000196109	ZNF676		1.95671	2.57623	2.17238	2.35672	2.79097	2.01212	1.65711	2.49988	1.23765	5	4	0	0.0544121	0.00776042	0.0295964	0.021536	0.00900122	0.0738902	NA	NA	NA
ENSG00000259264	RP11-60L3.1		1.90101	1.75929	1.60403	1.65905	1.60768	1.43443	1.41675	1.46869	0.945531	5	4	0	0.00944494	0.0162833	0.0335828	0.0317427	0.053753	0.0968713	NA	NA	NA
ENSG00000155657	TTN		1.87198	1.43268	1.60525	1.25295	1.54274	1.27416	1.42296	1.11128	0.673094	5	4	0	0.00445767	0.0296327	0.0154389	0.0749797	0.0396154	0.098643	NA	0.173747	0.42485
ENSG00000239998	LILRA2		1.54326	1.30774	1.34624	0.98907	1.22869	0.73518	1.05465	1.03881	0.928596	5	4	0	0.00309235	0.0115824	0.0108138	0.0790301	0.0381929	0.275453	NA	0.107664	0.133767
ENSG00000167618	LAIR2		1.11092	0.93059	1.02067	0.593398	0.939033	0.874446	0.702148	0.682122	0.699643	5	4	0	0.00624887	0.0213623	0.0125776	0.191834	0.0429964	0.0614316	0.148744	0.175028	0.144103
ENSG00000144476	ACKR3		0.648506	0.838615	0.781598	0.779835	0.513334	0.533102	0.331143	0.573656	0.336353	4	4	0	0.0154582	0.00137605	0.00364109	0.00565355	0.103265	0.0867027	0.310655	0.077131	0.299089
ENSG00000229191	RP11-168O16.1		0.485107	0.836235	0.615524	0.804547	0.802767	0.402579	0.586116	0.640936	0.2964	4	4	0	0.128145	0.00470359	0.0442287	0.0100751	0.0169964	0.296095	0.106603	0.0770683	0.440507
ENSG00000175274	TP53I11		0.966258	0.833601	0.748317	0.980986	1.34877	0.663476	0.678077	0.511034	0.439435	5	4	0	0.012517	0.0322095	0.0606592	0.0150565	0.00159545	0.157417	0.144143	0.292777	0.360817
ENSG00000060558	GNA15		0.750905	0.822755	0.799778	0.923041	0.770423	0.670174	0.450888	0.450363	0.422415	5	4	0	0.0367648	0.0189374	0.0244593	0.0125073	0.0591234	0.107949	0.296247	0.310143	0.326696
ENSG00000043462	LCP2		0.694808	0.778328	0.706563	0.530111	0.841075	0.699238	0.65787	0.435506	0.320827	4	4	0	0.0480349	0.0225436	0.0434825	0.161593	0.0309527	0.0791107	0.112008	0.312127	0.471981
ENSG00000113946	CLDN16		0.51397	0.706042	0.735989	0.688692	0.830861	0.602059	0.284939	0.42693	0.440622	4	4	0	0.0686166	0.00886614	0.00721441	0.0150565	0.00614124	0.0545284	0.409918	0.207087	0.172151
ENSG00000167208	SNX20		0.802487	0.587011	0.447315	0.730731	0.848988	0.351249	0.24699	0.370619	0.371279	4	4	0	0.00549073	0.0454152	0.149122	0.0150565	0.00865572	0.354787	0.51685	0.308696	0.293056
ENSG00000100024	UPB1		0.564632	0.555032	0.607066	0.649258	0.601165	0.596954	0.319232	0.263474	0.305311	3	4	0	0.0392393	0.0407597	0.0247674	0.0204308	0.0519064	0.0524988	0.337698	0.452461	0.356545
ENSG00000162078	ZG16B		0.517894	0.546464	0.560016	0.502437	0.448588	0.310713	0.336228	0.336705	0.30827	0	4	0	0.0219091	0.0139866	0.0129399	0.0326018	0.0880202	0.274496	0.210005	0.223291	0.252273
ENSG00000178184	PARD6G		0.648666	0.525241	0.336582	0.533872	0.694152	0.394061	0.376471	0.256301	0.204366	2	4	0	0.00459332	0.0205019	0.171566	0.0254539	0.00649289	0.151503	0.166721	0.376806	0.491538
ENSG00000167693	NXN		0.54413	0.519385	0.499445	0.602428	0.548225	0.466246	0.512185	0.363933	0.188714	1	4	0	0.0292805	0.0355256	0.0465078	0.0192054	0.0539183	0.108412	0.0860899	0.230573	0.563469
ENSG00000173930	SLCO4C1		0.561135	0.492342	0.616224	0.658121	0.67106	0.49058	0.309428	0.435944	0.255189	3	4	0	0.0497487	0.0872564	0.0289125	0.0239873	0.0353015	0.143388	0.376054	0.207332	0.480557
ENSG00000160255	ITGB2		0.319051	0.484196	0.492295	0.472038	0.555233	0.434325	0.385152	0.344778	0.105337	0	4	0	0.184807	0.0282799	0.027031	0.0416786	0.0281747	0.0928083	0.141681	0.208022	0.739218
ENSG00000165996	PTPLA		0.430416	0.39609	0.260149	0.342425	0.366474	0.337534	0.111641	0.259504	0.232821	0	4	0	0.00632084	0.0112402	0.120005	0.0378	0.0419548	0.0640985	0.600037	0.181684	0.217836
ENSG00000173926	MARCH3		0.40682	0.371039	0.444717	0.438098	0.344073	0.305617	0.220767	0.28623	0.273364	0	4	0	0.0206232	0.0344675	0.0116437	0.0155907	0.0918628	0.14727	0.304504	0.184023	0.189573
ENSG00000186106	ANKRD46		0.242476	0.367857	0.329853	0.324834	0.346622	0.290264	0.116748	0.313645	0.176221	0	4	0	0.0722973	0.00440897	0.0120697	0.0164328	0.019256	0.0525721	0.488973	0.0544935	0.261246
ENSG00000102524	TNFSF13B		0.251526	0.350646	0.32604	0.351458	0.386565	0.214204	0.0468056	0.247962	0.301485	0	4	0	0.131036	0.0247609	0.0415481	0.0315777	0.029336	0.286929	0.847184	0.198587	0.0976792
ENSG00000169570	DTWD2		0.368028	0.350263	0.391162	0.304623	0.408169	0.285096	0.0689161	0.253255	0.191662	0	4	0	0.0300913	0.0378991	0.0206823	0.0909905	0.0326263	0.159925	0.776238	0.219444	0.352507
ENSG00000177674	AGTRAP		0.373752	0.343932	0.275021	0.252294	0.141511	0.131715	0.195706	0.171248	0.215648	0	4	0	0.00154799	0.00295601	0.019811	0.0391776	0.355397	0.397801	0.161387	0.233984	0.113569
ENSG00000123338	NCKAP1L		0.3488	0.340138	0.274346	0.30427	0.342188	0.241086	0.221983	0.192133	0.237492	0	4	0	0.0118248	0.0131252	0.0530115	0.0360118	0.0310098	0.147333	0.17774	0.265401	0.14291
ENSG00000092964	DPYSL2		0.349822	0.334668	0.316497	0.286533	0.320548	0.301202	0.15074	0.206224	0.215943	0	4	0	0.0119864	0.015515	0.0237118	0.0514118	0.0459836	0.0601089	0.385795	0.230027	0.191505
ENSG00000131981	LGALS3		0.341452	0.33422	0.331691	0.354024	0.247214	0.231926	0.265351	0.299732	0.21365	0	4	0	0.0191508	0.020334	0.0229537	0.0196145	0.15742	0.189261	0.124155	0.0896477	0.215903
ENSG00000150456	N6AMT2		0.339465	0.3282	0.291031	0.377573	0.381335	0.326178	0.282727	0.218566	0.211332	0	4	0	0.0208606	0.0242901	0.0529887	0.0130568	0.0207127	0.0521792	0.109947	0.223497	0.22804
ENSG00000128284	APOL3		0.30538	0.317647	0.297692	0.344052	0.289615	0.262337	0.220826	0.176877	0.188457	0	4	0	0.0253193	0.0174989	0.029005	0.0144461	0.0641394	0.0978878	0.169704	0.293168	0.243364
ENSG00000115935	WIPF1		0.284322	0.317069	0.306519	0.265658	0.352834	0.304507	0.0760871	0.173036	0.193193	0	4	0	0.0417928	0.0193876	0.0258576	0.0677918	0.0236104	0.0519615	0.682672	0.312169	0.236142
ENSG00000108622	ICAM2		0.283509	0.315375	0.270701	0.294662	0.227871	0.191006	0.21404	0.212672	0.140424	0	4	0	0.0253968	0.0111299	0.0334202	0.0245146	0.125775	0.219224	0.150784	0.170406	0.363065
ENSG00000170734	POLH		0.379646	0.31478	0.302101	0.312984	0.272664	0.323895	0.179552	0.232418	0.132929	0	4	0	0.00924248	0.0310168	0.041384	0.0407768	0.1143	0.0527731	0.314385	0.198059	0.47985
ENSG00000178397	FAM220A		0.332275	0.305473	0.256963	0.244712	0.186054	0.218145	0.151084	0.240842	0.101795	0	4	0	0.00301032	0.00588235	0.0230561	0.0362725	0.167951	0.0984134	0.270268	0.0763068	0.486093
ENSG00000189067	LITAF		0.313387	0.29793	0.28925	0.253998	0.167231	0.220144	0.145319	0.192466	0.215357	0	4	0	0.00590654	0.00793278	0.0114822	0.0329517	0.238373	0.0989662	0.294104	0.170664	0.101483
ENSG00000188428	BLOC1S5		0.234119	0.2812	0.263527	0.279827	0.304213	0.268414	0.148068	0.207842	0.255305	0	4	0	0.0690994	0.0235358	0.0375425	0.0319176	0.0326263	0.0617559	0.33697	0.176728	0.074186
ENSG00000119965	C10orf88		0.311798	0.272719	0.352307	0.388877	0.390182	0.313465	0.254803	0.337438	0.133	0	4	0	0.0321037	0.0633668	0.0151965	0.00974439	0.0160338	0.0581778	0.139516	0.0567037	0.474934
ENSG00000113621	TXNDC15		0.171727	0.225577	0.188395	0.178629	0.183761	0.159922	0.15725	0.141644	0.0991371	0	4	0	0.0433655	0.0060699	0.0245544	0.0399299	0.0552666	0.102941	0.114993	0.167845	0.328128
ENSG00000171067	C11orf24		0.194313	0.159409	0.129407	0.20152	0.171088	0.08555	0.127905	0.124936	0.0855468	0	4	0	0.00518184	0.0206518	0.0705867	0.00567155	0.0304199	0.343388	0.123076	0.141201	0.310325
ENSG00000136840	ST6GALNAC4		-0.186043	-0.182147	-0.189792	-0.1914	-0.237	-0.204882	-0.0917031	-0.166433	-0.151294	0	4	0	0.0475612	0.0503309	0.0424844	0.0473108	0.0235989	0.0525721	0.428036	0.138069	0.160653
ENSG00000160613	PCSK7		-0.220941	-0.188386	-0.209944	-0.207656	-0.13667	-0.180881	-0.0530713	-0.164453	-0.117343	0	4	0	0.0100168	0.0279196	0.0153605	0.0203064	0.192181	0.0685422	0.647221	0.117639	0.252639
ENSG00000074356	C17orf85		-0.223239	-0.216363	-0.208235	-0.236362	-0.16062	-0.14668	-0.136685	-0.172496	-0.125291	0	4	0	0.0285054	0.0317905	0.0417669	0.0247249	0.192038	0.242479	0.260732	0.164341	0.303962
ENSG00000110911	SLC11A2		-0.240591	-0.223595	-0.148784	-0.233022	-0.270129	-0.174311	-0.15374	-0.134634	-0.202366	0	4	0	0.0242666	0.0351053	0.196483	0.0348682	0.0251072	0.17424	0.224298	0.306367	0.0984184
ENSG00000101247	NDUFAF5		-0.246428	-0.235538	-0.226684	-0.212985	-0.297178	-0.130533	-0.165606	-0.184542	-0.156593	0	4	0	0.0177202	0.0221401	0.030574	0.0500964	0.0108261	0.32711	0.179224	0.145368	0.202332
ENSG00000161526	SAP30BP		-0.230492	-0.245152	-0.189969	-0.211952	-0.19419	-0.172042	-0.113928	-0.105565	-0.153699	0	4	0	0.0149654	0.00886614	0.0493345	0.0321977	0.0785195	0.127156	0.327436	0.377174	0.165788
ENSG00000161204	ABCF3		-0.265824	-0.252233	-0.273406	-0.231421	-0.151282	-0.22925	-0.100676	-0.198463	-0.213042	0	4	0	0.00937716	0.0128085	0.00783926	0.0307586	0.234968	0.0508913	0.435063	0.114535	0.0693989
ENSG00000125875	TBC1D20		-0.331256	-0.255904	-0.27009	-0.201765	-0.252416	-0.214207	-0.139224	-0.216352	-0.145533	0	4	0	0.00222982	0.0163634	0.0125954	0.0780659	0.0403878	0.0878686	0.286734	0.0992702	0.256343
ENSG00000163961	RNF168		-0.131274	-0.26199	-0.260627	-0.29788	-0.310195	-0.207464	-0.237786	-0.169979	-0.0863808	0	4	0	0.356916	0.0352439	0.0382801	0.0218284	0.0291179	0.16609	0.110036	0.271406	0.604356
ENSG00000164548	TRA2A		-0.269447	-0.272029	-0.268307	-0.284336	-0.188969	-0.222034	-0.213816	-0.185868	-0.105149	0	4	0	0.0326757	0.0289058	0.033467	0.0295845	0.220303	0.135813	0.147854	0.224671	0.515773
ENSG00000154222	CC2D1B		-0.245903	-0.283356	-0.296399	-0.308832	-0.115491	-0.233002	-0.0816468	-0.255792	-0.217793	0	4	0	0.0261114	0.0088481	0.00708614	0.00730542	0.438072	0.0649879	0.569306	0.0567037	0.0820766
ENSG00000258890	CEP95		-0.249087	-0.283417	-0.212372	-0.267571	-0.345471	-0.217037	-0.208664	-0.209153	-0.192762	0	4	0	0.0314675	0.0122925	0.0712887	0.0254223	0.00717209	0.108014	0.125873	0.135568	0.150255
ENSG00000112312	GMNN		-0.268814	-0.297635	-0.238271	-0.264817	-0.368564	-0.250384	-0.130351	-0.142425	-0.0493836	0	4	0	0.0350835	0.0167401	0.0639363	0.0445495	0.00917743	0.086899	0.406295	0.368942	0.792552
ENSG00000156983	BRPF1		-0.261296	-0.305326	-0.265714	-0.265766	-0.255316	-0.229643	-0.225904	-0.205838	-0.23746	0	4	0	0.0253917	0.00767111	0.0224077	0.0281187	0.0557937	0.0888333	0.105322	0.147674	0.0725134
ENSG00000111011	RSRC2		-0.323522	-0.311097	-0.282488	-0.369028	-0.456496	-0.254926	-0.27987	-0.231166	-0.131877	0	4	0	0.0424384	0.0490414	0.0797975	0.0238248	0.00943966	0.176756	0.131176	0.22957	0.515437
ENSG00000110888	CAPRIN2		-0.307574	-0.312996	-0.256443	-0.312434	-0.432967	-0.278673	-0.260363	-0.217256	-0.257259	0	4	0	0.0384163	0.0322102	0.091854	0.040846	0.00861053	0.105351	0.134634	0.225142	0.130297
ENSG00000105127	AKAP8		-0.287996	-0.319397	-0.309704	-0.281787	-0.264604	-0.290031	-0.163278	-0.196268	-0.173603	0	4	0	0.0299743	0.0138419	0.0188864	0.0399089	0.0844221	0.05341	0.305983	0.223225	0.269631
ENSG00000111364	DDX55		-0.381284	-0.337013	-0.286184	-0.30603	-0.217896	-0.215327	-0.172594	-0.19965	-0.176403	0	4	0	0.00154799	0.0043471	0.0170376	0.0139398	0.123736	0.129883	0.225002	0.174529	0.21354
ENSG00000130254	SAFB2		-0.397769	-0.349589	-0.310137	-0.317622	-0.244988	-0.286133	-0.237955	-0.321776	-0.308806	0	4	0	0.00806407	0.0192143	0.0424509	0.0445495	0.182156	0.106315	0.181716	0.0784059	0.0727876
ENSG00000155287	SLC25A28		-0.321237	-0.355305	-0.294512	-0.291661	-0.266546	-0.276215	-0.171228	-0.197838	-0.27792	0	4	0	0.0111925	0.00470537	0.0210455	0.0275764	0.0695537	0.0581557	0.262511	0.203665	0.0551082
ENSG00000180747	CTD-2547E10.2		-0.409757	-0.355661	-0.247556	-0.435759	-0.551028	-0.266217	-0.339018	-0.316143	-0.352648	0	4	0	0.0121363	0.0297377	0.15561	0.011213	0.00276895	0.18018	0.088092	0.114345	0.0607586
ENSG00000178935	ZNF552		-0.348117	-0.355818	-0.349749	-0.434569	-0.281816	-0.266517	-0.254454	-0.154717	-0.0811203	0	4	0	0.0384709	0.0317427	0.0375425	0.0121665	0.155203	0.185678	0.196431	0.470543	0.729192
ENSG00000083814	ZNF671		-0.128666	-0.361996	-0.417277	-0.333071	-0.466459	-0.339635	-0.313634	-0.284329	-0.255352	0	4	0	0.496223	0.0196272	0.00804793	0.0416433	0.00810953	0.0598016	0.0966919	0.136486	0.163777
ENSG00000100650	SRSF5		-0.371566	-0.378034	-0.296408	-0.414947	-0.411564	-0.322506	-0.131495	-0.216038	-0.191305	0	4	0	0.0204818	0.016686	0.0700741	0.0129495	0.0235989	0.0811991	0.524151	0.276428	0.321328
ENSG00000134186	PRPF38B		-0.436279	-0.380974	-0.294771	-0.326745	-0.457288	-0.324839	-0.334316	-0.259341	-0.200007	0	4	0	0.00471837	0.012172	0.0606132	0.0426667	0.00828696	0.0670128	0.0771573	0.17218	0.279914
ENSG00000137955	RABGGTB		-0.625892	-0.41684	-0.307395	-0.449794	-0.611513	-0.338503	-0.336458	-0.222632	-0.295356	2	4	0	0.00284253	0.0480479	0.168868	0.0395622	0.00919975	0.179587	0.173635	0.403768	0.233554
ENSG00000100664	EIF5		-0.316513	-0.418761	-0.34404	-0.320363	-0.260594	-0.268244	-0.225113	-0.187505	-0.141436	0	4	0	0.0437391	0.00588235	0.0258077	0.0473108	0.15913	0.145267	0.218177	0.332115	0.472234
ENSG00000108654	DDX5		-0.378814	-0.440212	-0.417969	-0.430904	-0.331521	-0.307519	-0.252949	-0.276879	-0.230906	0	4	0	0.0233467	0.00722525	0.0119774	0.0129495	0.0877608	0.116468	0.198283	0.175501	0.242614
ENSG00000204130	RUFY2		-0.370498	-0.446526	-0.425417	-0.41797	-0.519236	-0.430383	-0.333301	-0.314005	-0.250151	0	4	0	0.0617097	0.0196272	0.0291283	0.0383474	0.0180993	0.0522469	0.145216	0.184802	0.280505
ENSG00000107372	ZFAND5		-0.349272	-0.453252	-0.468226	-0.462557	-0.523974	-0.429741	-0.428332	-0.307697	-0.154501	0	4	0	0.0884117	0.0202146	0.0177787	0.0246479	0.0192971	0.0567259	0.0771573	0.206548	0.550999
ENSG00000165494	PCF11		-0.29136	-0.46047	-0.369306	-0.32932	-0.302693	-0.298138	-0.275743	-0.298399	-0.236399	0	4	0	0.0392691	0.000778917	0.00803201	0.0233419	0.0592943	0.0618206	0.0988975	0.0768709	0.144817
ENSG00000131051	RBM39		-0.463712	-0.470702	-0.364841	-0.409548	-0.598923	-0.390922	-0.397153	-0.251496	-0.226709	1	4	0	0.0151689	0.0124651	0.0610826	0.0402295	0.00504536	0.0764474	0.0849212	0.28987	0.326572
ENSG00000228649	AC005682.5		-0.675373	-0.499558	-0.393756	-0.490486	-0.512541	-0.455545	-0.248028	-0.230865	-0.189438	1	4	0	0.00273923	0.0247609	0.0903789	0.0360118	0.046629	0.0791107	0.370747	0.419954	0.512609
ENSG00000267680	ZNF224		-0.347131	-0.501395	-0.455155	-0.425719	-0.478232	-0.402276	-0.390941	-0.307991	-0.346882	0	4	0	0.0629142	0.00537399	0.0126739	0.0248545	0.020553	0.0533169	0.0777238	0.168929	0.098031
ENSG00000272201	U47924.30		-0.475713	-0.513352	-0.382949	-0.399153	-0.295793	-0.3309	-0.241748	-0.18396	-0.162924	0	4	0	0.00509884	0.00211867	0.0242688	0.0233593	0.1414	0.0949261	0.229739	0.386892	0.444308
ENSG00000272455	RP4-758J18.13		-0.50005	-0.520748	-0.598735	-0.606281	-0.208642	-0.409135	-0.356203	-0.444488	-0.386288	2	4	0	0.00745149	0.00515171	0.00174046	0.00199933	0.400237	0.0577215	0.113104	0.055525	0.0715121
ENSG00000083750	RRAGB		-0.465407	-0.543657	-0.473056	-0.40466	-0.559237	-0.392125	-0.339358	-0.313782	-0.284713	0	4	0	0.0281855	0.00891413	0.0252438	0.0682586	0.0191936	0.115024	0.173635	0.220142	0.254115
ENSG00000239305	RNF103		-0.291031	-0.608829	-0.548434	-0.466337	-0.656427	-0.489195	-0.517535	-0.365131	-0.178615	2	4	0	0.220238	0.00510794	0.0127879	0.0398802	0.00752803	0.0518759	0.0664978	0.170664	0.525632
ENSG00000124193	SRSF6		-0.430363	-0.60928	-0.512726	-0.484576	-0.401314	-0.413396	-0.284596	-0.26142	-0.162137	1	4	0	0.0467914	0.00369989	0.0161385	0.0291569	0.108575	0.095151	0.264551	0.324672	0.561974
ENSG00000228446	AC073052.1		-0.692771	-0.623329	-0.2518	-0.630956	-0.89261	-0.601861	-0.384508	-0.311787	-0.443533	4	4	0	0.010661	0.0205592	0.425801	0.0250496	0.00379298	0.0557358	0.232138	0.346551	0.159759
ENSG00000212232	SNORD17		-0.655448	-0.773269	-0.840739	-0.932433	-0.980473	-0.791297	-0.166655	-0.62477	-0.416866	5	4	0	0.0929127	0.0401334	0.0252438	0.0164328	0.0213406	0.0666589	0.749923	0.175902	0.361999
ENSG00000265185	SNORD3B-1		-0.483886	-0.788005	-0.697095	-0.694638	-0.906691	-0.589545	-0.526661	-0.490502	-0.350694	4	4	0	0.178206	0.0169629	0.0390445	0.0467266	0.0168839	0.138666	0.18161	0.229293	0.395068
ENSG00000263884	RP11-705O1.8		-1.02656	-0.791088	-0.712434	-0.286653	-0.759582	-0.6127	-0.254778	-0.270676	-0.52546	4	4	0	0.00268455	0.01692	0.035618	0.464669	0.0467088	0.123318	0.548489	0.524395	0.175604
ENSG00000117226	GBP3		-0.472443	-0.815537	-0.959461	-0.8428	-0.979117	-0.819963	-0.504312	-0.541503	-0.261554	4	4	0	0.26237	0.0333318	0.0134621	0.03478	0.0258362	0.0655673	0.274017	0.24555	0.604991
ENSG00000259659	RP11-151N17.1		-0.953507	-0.933465	-0.512431	-1.16938	-1.24352	-0.822613	-0.223919	-0.673805	-0.393858	4	4	0	0.0464911	0.0497935	0.329878	0.0174421	0.0227324	0.147382	NA	NA	0.505599
ENSG00000267030	CTB-50L17.7		-0.832452	-1.07004	-1.21662	-1.21478	-1.50133	-1.15329	-0.488028	-0.802525	-0.59503	5	4	0	0.128325	0.0426038	0.0220851	0.026422	0.0128943	0.0581778	NA	0.20706	0.342177
ENSG00000212452	SNORD69		-1.36572	-1.14074	-0.932545	-1.04147	-1.41683	-0.955646	-0.746774	-0.439116	-0.429603	5	4	0	0.00646723	0.02067	0.0655783	0.0435186	0.0128703	0.102033	NA	0.487425	0.493252
ENSG00000268475	CTC-435M10.6		-1.1535	-1.2399	-1.16311	-1.15243	-1.45172	-1.32276	-1.69146	-0.868972	-0.792471	5	4	0	0.0466593	0.0316145	0.0488264	0.0515534	0.0313346	0.0548426	NA	NA	NA
ENSG00000241547	RP11-4K3__A.5		-0.988268	-1.27374	-0.920199	-1.42241	-1.36478	-0.910286	-0.650324	-0.717056	-0.701441	5	4	0	0.0427163	0.00888005	0.0618828	0.00599456	0.0150186	0.113038	NA	NA	NA
ENSG00000105371	ICAM4		-0.81064	-1.32989	-1.13961	-1.06374	-1.2139	-0.71136	-0.936631	-0.791856	-0.953439	5	4	0	0.101781	0.00661947	0.0210775	0.033838	0.0298178	0.230287	NA	NA	NA
ENSG00000206989	SNORD63		-1.2416	-1.50738	-0.979902	-1.58737	-1.55193	-1.191	-0.940894	-0.991063	-0.510937	5	4	0	0.0212367	0.00536575	0.0744718	0.00565355	0.0119777	0.0560732	NA	NA	0.438946
ENSG00000207297	SNORD7		-1.79179	-1.66911	-0.329437	-1.0645	-1.79836	-0.976975	-0.538217	-0.423045	-0.740574	4	4	0	0.00157092	0.00252366	0.595672	0.0469523	0.00479043	0.117088	NA	NA	NA
ENSG00000232303	RP11-205M20.7		-1.2659	-1.72171	-1.25967	-1.30501	-1.20947	-1.23526	-0.60504	-0.931273	-0.391529	5	4	0	0.0280725	0.00273132	0.0290217	0.0286489	0.0675269	0.0614316	NA	0.179865	0.601391
ENSG00000241527	CA15P1		-1.4393	-1.73505	-1.43044	-0.618667	-1.70252	-1.04058	-0.23958	-0.78804	-0.782149	5	4	0	0.0195197	0.00644519	0.0230959	0.346956	0.0192734	0.153265	NA	NA	NA
ENSG00000120738	EGR1		-1.13619	-2.0146	-2.04292	-2.35344	-2.42464	-1.88173	-1.34294	-1.0295	-0.572017	5	4	0	0.254206	0.0242901	0.0236421	0.0125073	0.0182553	0.0698781	0.207896	0.361268	0.638356
ENSG00000261114	RP11-325K4.2		-1.11161	-2.19847	-1.66175	-1.97178	-1.77002	-1.55033	-1.08957	-1.00106	-0.500691	5	4	0	0.158256	0.00343637	0.0271593	0.0119485	0.0391899	0.0728844	NA	0.270136	0.608924
ENSG00000068976	PYGM		-1.51501	-2.50995	-2.47783	-2.09022	-2.69809	-2.08821	-1.43386	-1.45048	-0.803151	5	4	0	0.128058	0.00832131	0.0108035	0.035327	0.0143062	0.0577208	NA	NA	0.505599
ENSG00000256185	RP11-612B6.2		1.94612	1.61684	1.35785	1.45665	1.55613	1.78253	0.707885	0.958545	1.16861	5	4	1	0.0041354	0.0165704	0.0530625	0.0412988	0.0437395	0.0171322	NA	NA	0.147735
ENSG00000256006	AC084117.3		0.953579	1.47603	1.75125	1.53582	1.31549	1.46127	1.04129	1.24977	0.734575	5	4	1	0.109313	0.00791024	0.00193709	0.00943513	0.0410363	0.0196674	0.123039	0.0710235	0.28521
ENSG00000173762	CD7		1.71256	1.41661	1.25803	1.40947	0.890191	1.32202	1.06421	1.00708	0.956932	5	4	1	0.00154799	0.00793278	0.0213307	0.0125073	0.176081	0.0293103	NA	0.130063	0.133664
ENSG00000253729	PRKDC		0.96694	1.05708	1.11512	0.82902	1.15768	1.25216	0.847505	0.615662	0.639657	5	4	1	0.0404995	0.0214535	0.0165468	0.096712	0.0289325	0.0150363	0.123076	0.287057	0.246908
ENSG00000151835	SACS		0.934989	0.923204	0.953836	0.604832	1.01598	1.17887	0.598458	0.513418	0.60321	5	4	1	0.0107197	0.0109294	0.00968377	0.129769	0.0145265	0.00348585	0.168535	0.260043	0.15992
ENSG00000005810	MYCBP2		0.791199	0.865018	0.857852	0.677563	0.862919	1.01149	0.578872	0.461514	0.509258	5	4	1	0.0245497	0.0119214	0.0142529	0.0671936	0.0306767	0.0085435	0.16031	0.287989	0.219154
ENSG00000152818	UTRN		1.07597	0.845326	0.725267	0.584879	0.845788	0.878184	0.450202	0.407842	0.488489	4	4	1	0.00154799	0.0112402	0.0331847	0.108411	0.0281747	0.0195641	0.268239	0.335632	0.22209
ENSG00000102780	DGKH		0.711276	0.740391	0.758034	0.474216	0.690119	0.911093	0.30471	0.387988	0.331989	4	4	1	0.016798	0.0115786	0.0110032	0.143395	0.0429846	0.00534398	0.411022	0.294345	0.360754
ENSG00000115760	BIRC6		0.724993	0.727766	0.738971	0.585619	0.783741	0.82296	0.449885	0.365631	0.436634	5	4	1	0.0210845	0.0186624	0.0185477	0.0795292	0.0283184	0.0182037	0.226163	0.351889	0.241175
ENSG00000119547	ONECUT2		0.642267	0.700637	0.656975	0.474224	0.732813	0.807386	0.341006	0.316559	0.370043	4	4	1	0.0113404	0.00536374	0.010038	0.0807216	0.0102908	0.00387009	0.265683	0.319162	0.220425
ENSG00000066933	MYO9A		0.863588	0.654105	0.548039	0.506698	0.706564	0.739614	0.437373	0.335685	0.473076	3	4	1	0.000545362	0.00776042	0.0290217	0.0537727	0.0118366	0.00699865	0.139516	0.278783	0.100002
ENSG00000140379	BCL2A1		0.614203	0.640164	0.581161	0.35513	0.55137	0.552497	0.388407	0.341817	0.461153	2	4	1	0.00592941	0.00376233	0.00957086	0.145473	0.0307588	0.027555	0.142283	0.214184	0.070795
ENSG00000143190	POU2F1		0.542377	0.631109	0.644616	0.400895	0.551773	0.714295	0.258915	0.302796	0.356934	2	4	1	0.0232566	0.00716426	0.00664045	0.118463	0.042716	0.00624089	0.381184	0.308472	0.204563
ENSG00000270189	RP11-258C19.7		0.306435	0.623608	0.749767	0.532517	0.581714	0.671316	0.345884	0.438	0.341911	2	4	1	0.246923	0.0076575	0.00171012	0.0310642	0.0301632	0.00994468	0.226163	0.129789	0.229268
ENSG00000135837	CEP350		0.655254	0.620886	0.632951	0.4801	0.648549	0.739079	0.334363	0.325317	0.410309	4	4	1	0.00600167	0.008243	0.00803015	0.0563428	0.0165992	0.00485388	0.24005	0.272282	0.139442
ENSG00000188994	ZNF292		0.485412	0.565763	0.595429	0.527715	0.384168	0.626687	0.0282572	0.332914	0.299778	1	4	1	0.0425605	0.0147528	0.0114822	0.0315777	0.178183	0.0162638	0.943308	0.253089	0.288808
ENSG00000103994	ZNF106		0.536111	0.5481	0.510391	0.402422	0.515663	0.612148	0.372705	0.290629	0.394526	0	4	1	0.00648495	0.00497455	0.00996142	0.0525615	0.0212941	0.00477725	0.113372	0.230573	0.0799917
ENSG00000149311	ATM		0.667921	0.537619	0.492058	0.401165	0.578749	0.628129	0.167869	0.268387	0.35218	1	4	1	0.00209828	0.0116385	0.0230561	0.0821933	0.0183192	0.00838584	0.550192	0.320522	0.163824
ENSG00000198589	LRBA		0.547365	0.527548	0.534216	0.400062	0.592537	0.628916	0.324345	0.240426	0.39692	1	4	1	0.0074016	0.00913646	0.00945941	0.0658854	0.0101627	0.0053341	0.180804	0.350046	0.0914838
ENSG00000172869	DMXL1		0.616327	0.526167	0.43663	0.364224	0.500648	0.537293	0.116115	0.258637	0.385233	1	4	1	0.00274555	0.00922734	0.0350072	0.0988533	0.0326263	0.0187444	0.676096	0.313087	0.103926
ENSG00000183530	PRR14L		0.516496	0.525944	0.493209	0.388405	0.682632	0.63729	0.391018	0.260448	0.332798	1	4	1	0.0209218	0.0168743	0.0276854	0.105828	0.0061603	0.00942426	0.139159	0.351325	0.20712
ENSG00000139324	TMTC3		0.469684	0.496373	0.508602	0.513962	0.371553	0.514109	0.181824	0.3352	0.338479	0	4	1	0.0187574	0.0116121	0.0110956	0.0134118	0.114058	0.0208043	0.476439	0.17307	0.146641
ENSG00000162402	USP24		0.511856	0.493565	0.551301	0.413239	0.609083	0.665946	0.361204	0.249008	0.365736	1	4	1	0.0184232	0.0214619	0.0112056	0.0726365	0.0128245	0.00522456	0.158341	0.361682	0.14815
ENSG00000171365	CLCN5		0.433993	0.487715	0.563401	0.392502	0.528515	0.663166	0.454002	0.315724	0.413097	0	4	1	0.0417928	0.0184172	0.00717153	0.0786769	0.0264403	0.00390315	0.0771573	0.219444	0.0841744
ENSG00000168843	FSTL5		0.405773	0.483898	0.46679	0.362935	0.49633	0.543724	0.282955	0.371719	0.212812	0	4	1	0.0356206	0.0101273	0.0148938	0.0728946	0.0209179	0.00955416	0.215337	0.110948	0.365052
ENSG00000158987	RAPGEF6		0.408384	0.482166	0.432498	0.482089	0.414502	0.528793	0.0525066	0.313173	0.246307	0	4	1	0.0372125	0.0114686	0.0259085	0.016041	0.0633496	0.0134786	0.859639	0.188058	0.291948
ENSG00000197782	ZNF780A		0.51139	0.478658	0.447708	0.402353	0.521355	0.568029	0.0828283	0.27801	0.253198	0	4	1	0.0134584	0.0197751	0.0326211	0.0677918	0.0275404	0.0134984	0.781034	0.282352	0.312527
ENSG00000082269	FAM135A		0.31335	0.465911	0.459842	0.425555	0.428793	0.559696	0.128861	0.375993	0.331454	0	4	1	0.0575336	0.00339084	0.00433479	0.0115083	0.0187512	0.00144196	0.539265	0.0567037	0.0715318
ENSG00000102189	EEA1		0.516528	0.465821	0.400226	0.367105	0.460379	0.477758	0.0131509	0.221011	0.303013	0	4	1	0.00511581	0.0104375	0.0306932	0.058698	0.0282854	0.0198321	0.966732	0.337704	0.159297
ENSG00000119285	HEATR1		0.284515	0.465267	0.558249	0.428494	0.614853	0.651471	0.45245	0.305134	0.384419	1	4	1	0.182155	0.01671	0.00451621	0.0368584	0.00507412	0.00247571	0.0707115	0.208806	0.0875236
ENSG00000115604	IL18R1		0.373031	0.461609	0.443839	0.480804	0.571046	0.547895	0.228559	0.339011	0.155592	0	4	1	0.0661118	0.0179562	0.0251	0.0192199	0.00963134	0.0119675	0.349445	0.16338	0.550999
ENSG00000094916	CBX5		0.524677	0.459924	0.373246	0.315926	0.550419	0.505909	0.206063	0.20117	0.319072	0	4	1	0.00367314	0.00985031	0.0410246	0.104562	0.00649289	0.0112508	0.353955	0.378841	0.128822
ENSG00000114757	PEX5L		0.586946	0.45717	0.380259	0.427741	0.509291	0.432157	0.228199	0.260912	0.181847	1	4	1	0.00231213	0.0160249	0.0518444	0.0328919	0.0192739	0.0481773	0.332684	0.273385	0.454541
ENSG00000114127	XRN1		0.52926	0.457128	0.434156	0.384747	0.468569	0.555408	0.0966855	0.267105	0.32438	0	4	1	0.00525557	0.0146531	0.0223215	0.0539315	0.0305466	0.00780275	0.71179	0.255089	0.141977
ENSG00000104093	DMXL2		0.554859	0.452357	0.454379	0.333503	0.490617	0.535556	0.204796	0.196	0.335091	0	4	1	0.00333459	0.0155187	0.016521	0.10106	0.0223588	0.0101864	0.383926	0.418713	0.126752
ENSG00000260822	GS1-358P8.4		0.602213	0.450934	0.448647	0.279365	0.634448	0.543568	0.161022	0.200515	0.306037	2	4	1	0.00528634	0.0372444	0.0402009	0.253271	0.00876444	0.0244522	0.570388	0.479959	0.233608
ENSG00000175216	CKAP5		0.37876	0.428303	0.427763	0.35252	0.456419	0.495166	0.236606	0.207803	0.287367	0	4	1	0.0471412	0.0206891	0.0224413	0.077118	0.0328264	0.0172506	0.296247	0.379293	0.193679
ENSG00000188404	SELL		0.243513	0.428088	0.408185	0.428017	0.638049	0.473069	0.410142	0.376684	0.346004	1	4	1	0.152831	0.00644519	0.0107367	0.0103516	0.000415876	0.00695467	0.0521518	0.0561772	0.0571328
ENSG00000132466	ANKRD17		0.344232	0.422585	0.484642	0.390583	0.566	0.544352	0.244545	0.232947	0.233291	0	4	1	0.0575336	0.0157505	0.00621184	0.0344435	0.00424417	0.00515225	0.24759	0.289714	0.27131
ENSG00000124486	USP9X		0.530426	0.419381	0.418025	0.318171	0.463079	0.536409	0.230524	0.180989	0.331304	0	4	1	0.00549073	0.0274251	0.0297339	0.125053	0.0340825	0.011071	0.323332	0.466614	0.135165
ENSG00000115464	USP34		0.424976	0.417902	0.416084	0.270001	0.411183	0.541908	0.130701	0.132485	0.262456	0	4	1	0.018987	0.0193929	0.0217269	0.175958	0.0481187	0.00640832	0.583874	0.588519	0.221037
ENSG00000145734	BDP1		0.359989	0.417284	0.417312	0.299272	0.452432	0.589697	0.161475	0.194164	0.261207	0	4	1	0.0471412	0.0174855	0.0193024	0.120001	0.0256362	0.00244456	0.475778	0.389431	0.215465
ENSG00000231389	HLA-DPA1		0.200588	0.411933	0.399737	0.28933	0.337665	0.371003	0.291483	0.306589	0.300249	0	4	1	0.185753	0.00280346	0.0042363	0.0486563	0.0343329	0.0166984	0.0836439	0.0718524	0.0600171
ENSG00000108510	MED13		0.488142	0.410007	0.395595	0.315184	0.475007	0.511249	0.129695	0.172097	0.331984	0	4	1	0.00347437	0.0129161	0.0181285	0.0769027	0.0116539	0.00543813	0.55023	0.42245	0.0820766
ENSG00000119969	HELLS		0.310046	0.408086	0.479347	0.374933	0.478257	0.615954	0.158006	0.28436	0.185766	0	4	1	0.0917372	0.0194515	0.00664045	0.0425139	0.0169964	0.00143059	0.48314	0.192617	0.397544
ENSG00000166501	PRKCB		0.302885	0.407869	0.394453	0.301657	0.478795	0.483381	0.357189	0.295604	0.291896	0	4	1	0.0429039	0.00497187	0.00721441	0.0508047	0.00360247	0.00261878	0.0578031	0.100431	0.0817839
ENSG00000147124	ZNF41		0.475443	0.40646	0.324792	0.427729	0.42617	0.418735	0.315629	0.249709	0.229065	0	4	1	0.00546182	0.0165019	0.0641518	0.0158775	0.0288758	0.0298523	0.121863	0.235624	0.26461
ENSG00000078124	ACER3		0.305536	0.402491	0.366701	0.384676	0.39741	0.484571	0.0841992	0.338741	0.307216	0	4	1	0.0634875	0.0109919	0.0226523	0.0211592	0.0292852	0.00595609	0.703443	0.0808915	0.0967642
ENSG00000260917	RP11-57H14.4		0.324096	0.398521	0.425119	0.441933	0.402926	0.551021	0.163574	0.286866	0.244125	0	4	1	0.0641195	0.0178297	0.0130259	0.0121855	0.0355375	0.00293646	0.460061	0.170262	0.233077
ENSG00000128872	TMOD2		0.310253	0.395833	0.42696	0.350911	0.439781	0.450619	0.204965	0.339716	0.307179	0	4	1	0.0589419	0.0122814	0.00783926	0.0358489	0.014732	0.0108934	0.29561	0.0798061	0.097326
ENSG00000112234	FBXL4		0.286645	0.391127	0.415552	0.431308	0.304295	0.456097	0.109442	0.309643	0.26192	0	4	1	0.0491257	0.00553515	0.00367299	0.00394578	0.0649718	0.0035911	0.558141	0.0743414	0.112912
ENSG00000031081	ARHGAP31		0.435806	0.389052	0.355319	0.454851	0.730376	0.524266	0.30455	0.251879	0.264243	1	4	1	0.0182425	0.0346896	0.059115	0.017266	0.000427996	0.00975364	0.16375	0.270569	0.228235
ENSG00000123200	ZC3H13		0.239468	0.387179	0.385006	0.338859	0.46529	0.509197	0.160498	0.220903	0.149297	0	4	1	0.175754	0.016688	0.0190189	0.0488994	0.0116265	0.00464963	0.435222	0.277649	0.476967
ENSG00000051341	POLQ		0.450205	0.38336	0.372353	0.35015	0.488859	0.549455	0.30308	0.222264	0.269051	0	4	1	0.00795312	0.0234702	0.030099	0.0509378	0.0108261	0.00331105	0.134215	0.294969	0.18037
ENSG00000145730	PAM		0.373159	0.382991	0.323623	0.412714	0.336403	0.402751	0.216382	0.295865	0.0796141	0	4	1	0.0169196	0.0130345	0.0410246	0.0114984	0.0617861	0.0208043	0.249907	0.121175	0.720812
ENSG00000113569	NUP155		0.224989	0.37255	0.467037	0.378444	0.49338	0.563158	0.334992	0.301288	0.257687	0	4	1	0.178087	0.0146506	0.00254465	0.0185511	0.00431895	0.000885159	0.0771573	0.111059	0.152731
ENSG00000174130	TLR6		0.22077	0.372291	0.323604	0.314925	0.31229	0.40175	0.058275	0.246828	0.165196	0	4	1	0.129511	0.00604641	0.0191775	0.0286271	0.0482394	0.00803518	0.764792	0.144055	0.321283
ENSG00000118513	MYB		0.185374	0.367052	0.369677	0.365937	0.405921	0.497709	0.340213	0.366197	0.233869	0	4	1	0.284598	0.0163605	0.0170724	0.023315	0.0204418	0.00331105	0.0761592	0.0558076	0.20184
ENSG00000070961	ATP2B1		0.239324	0.361691	0.41639	0.382227	0.496192	0.585143	0.248468	0.240858	0.169943	0	4	1	0.137721	0.0161325	0.00618825	0.0152497	0.00355787	0.000467647	0.167108	0.198059	0.360138
ENSG00000131374	TBC1D5		0.532202	0.35983	0.316414	0.279219	0.412191	0.375483	0.221054	0.192835	0.29613	0	4	1	0.000205524	0.010661	0.0272197	0.0647526	0.0101137	0.0179389	0.189706	0.276428	0.0691513
ENSG00000173198	CYSLTR1		0.44675	0.353591	0.455644	0.53397	0.561682	0.599415	0.261607	0.466174	0.386091	0	4	1	0.0324453	0.0987981	0.0289456	0.0130568	0.0159145	0.00842669	0.300272	0.0665203	0.106788
ENSG00000225470	JPX		0.26882	0.35265	0.258198	0.317174	0.160633	0.203113	0.173553	0.279162	0.203244	0	4	1	0.0172214	0.00137605	0.0230561	0.00717681	0.255582	0.132403	0.199516	0.046662	0.122977
ENSG00000091157	WDR7		0.357328	0.350447	0.329139	0.240698	0.365799	0.455858	0.255002	0.0849147	0.245499	0	4	1	0.0135608	0.0146918	0.0239416	0.127638	0.0269391	0.00432225	0.139983	0.680553	0.148436
ENSG00000163939	PBRM1		0.341532	0.34745	0.391921	0.329315	0.499984	0.51606	0.311162	0.220356	0.292693	0	4	1	0.0386931	0.03224	0.016305	0.0546486	0.00596406	0.00389303	0.10976	0.275456	0.121032
ENSG00000120137	PANK3		0.270266	0.345723	0.435329	0.378533	0.415494	0.506511	0.102816	0.273782	0.314109	0	4	1	0.0732208	0.0168182	0.0030497	0.0130908	0.0117962	0.00154494	0.595271	0.125609	0.060738
ENSG00000114331	ACAP2		0.367439	0.344541	0.334719	0.304311	0.322108	0.393601	0.00756161	0.224326	0.253948	0	4	1	0.0114514	0.0167401	0.0220034	0.0465008	0.055415	0.0149136	0.975699	0.212333	0.133767
ENSG00000166167	BTRC		0.295561	0.340449	0.25297	0.231359	0.360117	0.358991	0.202602	0.199416	0.233521	0	4	1	0.0118258	0.00345089	0.0342105	0.0636503	0.00591184	0.00569889	0.148744	0.169824	0.0840192
ENSG00000196455	PIK3R4		0.218189	0.335171	0.390364	0.333089	0.369057	0.429497	0.297851	0.265797	0.19934	0	4	1	0.133881	0.0134805	0.00447256	0.0199035	0.0178656	0.00444004	0.0771573	0.114842	0.221666
ENSG00000138821	SLC39A8		0.277513	0.327402	0.344288	0.346947	0.413002	0.410022	0.0223505	0.305496	0.174962	0	4	1	0.0558795	0.0195257	0.0155737	0.0186635	0.00944971	0.00859818	0.922328	0.0764481	0.307626
ENSG00000073331	ALPK1		0.352818	0.325801	0.259385	0.300304	0.333365	0.388377	0.211139	0.180531	0.187371	0	4	1	0.0105992	0.0171826	0.0675556	0.0377682	0.0349022	0.0111275	0.199516	0.294443	0.256621
ENSG00000164307	ERAP1		0.191867	0.318231	0.370956	0.299348	0.283592	0.39141	0.15674	0.206192	0.174239	0	4	1	0.131287	0.00733042	0.00209021	0.0163187	0.039488	0.00294978	0.280569	0.163997	0.221666
ENSG00000132953	XPO4		0.243948	0.314766	0.369582	0.295813	0.425919	0.483742	0.15872	0.222223	0.262115	0	4	1	0.0808246	0.0183581	0.0062729	0.0360118	0.0048071	0.00106617	0.337437	0.181604	0.0901711
ENSG00000100852	ARHGAP5		0.266698	0.314514	0.320151	0.26905	0.327358	0.450514	0.0477549	0.218071	0.236701	0	4	1	0.0493566	0.016626	0.016305	0.0546396	0.0309588	0.0019252	0.808553	0.182366	0.124634
ENSG00000272565	RP11-485G4.2		0.187449	0.31424	0.3506	0.289889	0.3582	0.44406	0.217029	0.251356	0.219132	0	4	1	0.173094	0.0123187	0.00606126	0.029348	0.0121356	0.00142606	0.150417	0.106893	0.140606
ENSG00000109586	GALNT7		0.197088	0.31395	0.261877	0.248963	0.376658	0.395736	0.120661	0.182739	0.171561	0	4	1	0.11655	0.00769349	0.0296388	0.0466958	0.00469209	0.00246154	0.421897	0.213798	0.22757
ENSG00000111647	UHRF1BP1L		0.211064	0.307201	0.294285	0.300185	0.309947	0.362526	0.0610612	0.253925	0.245518	0	4	1	0.0922898	0.0097072	0.0149455	0.016185	0.0235297	0.00621534	0.714284	0.0816492	0.074186
ENSG00000173145	NOC3L		0.108596	0.306694	0.37728	0.292975	0.315395	0.405987	0.212921	0.267424	0.225397	0	4	1	0.505163	0.0204848	0.00477505	0.0359418	0.039488	0.00581915	0.178799	0.102815	0.14855
ENSG00000120458	MSANTD2		0.227225	0.304816	0.343105	0.248223	0.240762	0.381696	0.241599	0.156908	0.129377	0	4	1	0.0486531	0.00611519	0.00249679	0.0343629	0.0629536	0.00193846	0.0808051	0.260548	0.351637
ENSG00000145332	KLHL8		0.187968	0.303741	0.298237	0.304878	0.346023	0.402196	0.13555	0.226904	0.17721	0	4	1	0.137133	0.00973698	0.0125776	0.01388	0.00946313	0.00197351	0.357767	0.11928	0.210631
ENSG00000187257	RSBN1L		0.210818	0.303099	0.333517	0.349982	0.339897	0.345844	0.0399302	0.239028	0.21876	0	4	1	0.0525067	0.00388059	0.00182717	0.00177236	0.00413733	0.00296501	0.79882	0.0671589	0.0715318
ENSG00000064763	FAR2		0.100154	0.302234	0.389927	0.338578	0.317244	0.449132	0.366934	0.306211	0.246462	0	4	1	0.565625	0.0296156	0.00513218	0.0195706	0.046984	0.00328385	0.0514906	0.0718524	0.129159
ENSG00000196670	ZFP62		0.253419	0.300214	0.259436	0.250999	0.214642	0.336346	0.257711	0.212324	0.126138	0	4	1	0.0264131	0.00722525	0.0222899	0.0336581	0.106575	0.00690896	0.0721813	0.123022	0.361999
ENSG00000077713	SLC25A43		0.190466	0.299226	0.324949	0.221388	0.257409	0.287477	0.279129	0.239444	0.227272	0	4	1	0.0882433	0.00482863	0.00260848	0.0493714	0.034961	0.0161424	0.0521518	0.0673526	0.0653363
ENSG00000174123	TLR10		0.157851	0.297519	0.260523	0.308155	0.359216	0.380037	0.138663	0.269362	0.211247	0	4	1	0.247623	0.0143886	0.0358267	0.0156466	0.0092864	0.00497536	0.361103	0.0723512	0.140418
ENSG00000115355	CCDC88A		0.367058	0.297207	0.309467	0.220333	0.37219	0.422994	0.0305094	0.107855	0.270328	0	4	1	0.00624887	0.026085	0.0217764	0.131918	0.0140484	0.0041418	0.886755	0.548681	0.0784842
ENSG00000110713	NUP98		0.250241	0.296971	0.348821	0.290326	0.433909	0.401276	0.33233	0.168228	0.262934	0	4	1	0.0867181	0.0346285	0.0132082	0.049515	0.0058091	0.00964626	0.0664978	0.340041	0.105437
ENSG00000140526	ABHD2		0.336863	0.296828	0.270307	0.201834	0.319777	0.325677	0.193517	0.108706	0.167475	0	4	1	0.00666284	0.0162451	0.0316655	0.137234	0.0239362	0.0192516	0.190554	0.509663	0.262375
ENSG00000058272	PPP1R12A		0.265194	0.293071	0.299706	0.291732	0.263905	0.357759	0.0675879	0.218686	0.232864	0	4	1	0.0446016	0.0224371	0.0210455	0.0309737	0.0805297	0.0125138	0.703717	0.170664	0.121448
ENSG00000067900	ROCK1		0.228241	0.292035	0.26621	0.1902	0.296425	0.345705	0.0709863	0.165444	0.135031	0	4	1	0.0417456	0.00722525	0.0161026	0.10923	0.0176433	0.00427395	0.631199	0.220789	0.310093
ENSG00000134138	MEIS2		0.14197	0.289978	0.320459	0.278777	0.272314	0.334868	0.199013	0.256543	0.077403	0	4	1	0.24607	0.00769349	0.00375474	0.0147193	0.0299355	0.00581915	0.129947	0.0568067	0.601746
ENSG00000065809	FAM107B		0.326399	0.287576	0.224188	0.259756	0.292023	0.271483	0.0520084	0.23749	0.250328	0	4	1	0.00653506	0.0157505	0.0688884	0.0389452	0.0337309	0.0478765	0.759025	0.107767	0.0687785
ENSG00000119684	MLH3		0.178471	0.282313	0.322946	0.255603	0.25509	0.382366	0.136048	0.225742	0.149107	0	4	1	0.135682	0.0112443	0.0042363	0.0300641	0.049304	0.00193462	0.325298	0.102476	0.270359
ENSG00000182670	TTC3		0.281989	0.281246	0.242803	0.215649	0.251308	0.344266	0.0554228	0.165426	0.199003	0	4	1	0.00790423	0.00763542	0.0230959	0.0552059	0.0398905	0.00329327	0.704539	0.208806	0.105947
ENSG00000184992	BRI3BP		0.224573	0.277818	0.288024	0.307524	0.432627	0.39491	0.258859	0.214611	0.154305	0	4	1	0.0674594	0.0185165	0.0162527	0.0134598	0.00117126	0.00248583	0.0771573	0.143018	0.282258
ENSG00000162688	AGL		0.330694	0.276069	0.264808	0.231157	0.318128	0.325164	0.0488024	0.126594	0.214457	0	4	1	0.00558103	0.0196148	0.0277879	0.0682586	0.0188906	0.0142229	0.775393	0.407475	0.122977
ENSG00000100503	NIN		0.244964	0.271959	0.249861	0.181004	0.319712	0.351205	0.16018	0.13939	0.189774	0	4	1	0.0405562	0.0193876	0.0352752	0.160682	0.0164905	0.00666188	0.256388	0.34409	0.168127
ENSG00000184831	APOO		0.236228	0.269238	0.250842	0.248342	0.139545	0.291324	0.224852	0.213176	0.201688	0	4	1	0.0451047	0.0185165	0.0318322	0.0395804	0.355339	0.0245163	0.10664	0.130063	0.134321
ENSG00000139370	SLC15A4		0.228439	0.267264	0.270868	0.313799	0.277185	0.267819	0.131839	0.240985	0.105459	0	4	1	0.057421	0.0214619	0.0213307	0.0107039	0.0392424	0.0451462	0.362938	0.0905009	0.486093
ENSG00000021776	AQR		0.217585	0.266257	0.319174	0.262827	0.353676	0.453759	0.213491	0.178035	0.232931	0	4	1	0.065642	0.0192237	0.00563572	0.0288808	0.00592981	0.000359462	0.118659	0.209056	0.0757573
ENSG00000138071	ACTR2		0.136544	0.264654	0.23408	0.212913	0.260736	0.285907	0.00804096	0.175498	0.176148	0	4	1	0.184048	0.00470583	0.0135763	0.0315777	0.0150085	0.00612185	0.961926	0.129789	0.107146
ENSG00000185760	KCNQ5		0.314596	0.263256	0.449064	0.418409	0.37101	0.560165	0.256288	0.285739	0.176956	0	4	1	0.0466593	0.101502	0.00387529	0.00969986	0.035	0.000925297	0.166231	0.130063	0.352507
ENSG00000101773	RBBP8		0.135479	0.258953	0.303449	0.273593	0.303226	0.40015	0.240788	0.28668	0.215266	0	4	1	0.315429	0.0298274	0.01147	0.0287883	0.0261575	0.00218119	0.0935288	0.0552364	0.121032
ENSG00000066084	DIP2B		0.27691	0.25617	0.249451	0.163716	0.331311	0.312692	0.192343	0.141286	0.245759	0	4	1	0.0263633	0.0387698	0.0467305	0.239016	0.0180413	0.0235157	0.188299	0.364196	0.0817839
ENSG00000109790	KLHL5		0.261616	0.252199	0.201249	0.229123	0.336655	0.470358	0.222975	0.221466	0.164297	0	4	1	0.0124459	0.015456	0.0617796	0.0366231	0.00403241	0.000100508	0.0823643	0.0816492	0.187573
ENSG00000138346	DNA2		0.186228	0.25011	0.315561	0.3151	0.314478	0.419191	0.150177	0.246177	0.224948	0	4	1	0.0728244	0.0117985	0.00182717	0.00278211	0.00507226	0.000194926	0.210137	0.0504813	0.0502113
ENSG00000146463	ZMYM4		0.277054	0.248467	0.239044	0.255912	0.330257	0.379424	0.156616	0.15554	0.182417	0	4	1	0.0264981	0.0464356	0.0583212	0.0489974	0.018499	0.00531687	0.296894	0.314208	0.214522
ENSG00000136628	EPRS		0.123998	0.245095	0.301241	0.270639	0.290717	0.392728	0.225367	0.219889	0.155627	0	4	1	0.366952	0.0418182	0.0119774	0.0303751	0.0334861	0.00272974	0.114215	0.133709	0.278885
ENSG00000198162	MAN1A2		0.248017	0.241835	0.241892	0.239945	0.273512	0.361479	0.133568	0.183409	0.222641	0	4	1	0.0371966	0.0404332	0.0418618	0.0517889	0.0419603	0.00512567	0.35705	0.20571	0.100002
ENSG00000118260	CREB1		0.194651	0.240495	0.225227	0.254241	0.246443	0.343524	0.0676065	0.217728	0.216113	0	4	1	0.0547183	0.0138419	0.0230959	0.0135821	0.0287909	0.00147048	0.609077	0.0718524	0.0557972
ENSG00000101265	RASSF2		0.29628	0.239161	0.15861	0.225278	0.323557	0.238846	0.211604	0.129846	0.182431	0	4	1	0.00365035	0.0175459	0.141595	0.0343146	0.00458254	0.0391267	0.0857535	0.308696	0.123217
ENSG00000145868	FBXO38		0.186127	0.237513	0.243282	0.276673	0.271228	0.302228	0.199792	0.207606	0.160686	0	4	1	0.102075	0.0286738	0.0260936	0.0144461	0.0288302	0.0120568	0.122749	0.119205	0.214522
ENSG00000163655	GMPS		0.150236	0.235792	0.282743	0.236164	0.275089	0.351357	0.227969	0.22199	0.204907	0	4	1	0.158072	0.016344	0.00442798	0.0227654	0.0143073	0.00123479	0.0711691	0.0676487	0.070795
ENSG00000100077	ADRBK2		0.347151	0.235085	0.290667	0.264352	0.368735	0.400957	0.172718	0.179123	0.18101	0	4	1	0.00651497	0.072248	0.0237441	0.0493714	0.0101468	0.00440232	0.265295	0.25897	0.236022
ENSG00000115267	IFIH1		0.272188	0.233253	0.317197	0.345715	0.336279	0.369907	0.0742311	0.250821	0.193553	0	4	1	0.0328654	0.0702429	0.0123247	0.00901848	0.0185235	0.00780275	0.664194	0.104611	0.196155
ENSG00000052723	SIKE1		0.239094	0.232835	0.229869	0.301939	0.232706	0.285154	0.0712915	0.232321	0.226978	0	4	1	0.032597	0.0354759	0.0401854	0.00940761	0.0703499	0.0208976	0.631941	0.0833643	0.0723847
ENSG00000138780	GSTCD		0.140629	0.229973	0.220493	0.214202	0.228946	0.247001	0.140446	0.16156	0.173356	0	4	1	0.102144	0.00470583	0.00751761	0.012542	0.0135485	0.00640832	0.149138	0.108774	0.0661616
ENSG00000086200	IPO11		0.142553	0.229863	0.224826	0.199661	0.296136	0.361994	0.115847	0.144387	0.178374	0	4	1	0.148645	0.0116799	0.0155737	0.0385412	0.00408311	0.000390412	0.303462	0.20571	0.0936545
ENSG00000109572	CLCN3		0.212207	0.228028	0.193705	0.23158	0.241479	0.280512	0.0838975	0.216935	0.145854	0	4	1	0.0377685	0.0223276	0.0594183	0.0277027	0.0355934	0.0117308	0.519572	0.0763068	0.22209
ENSG00000141424	SLC39A6		0.133014	0.227231	0.249111	0.211736	0.232454	0.309088	0.0934787	0.18037	0.171777	0	4	1	0.17125	0.0106853	0.00583938	0.0242623	0.0231539	0.00170498	0.406569	0.102476	0.0984184
ENSG00000143643	TTC13		0.0752589	0.219114	0.224806	0.204316	0.222398	0.363631	0.190603	0.188519	0.145435	0	4	1	0.50621	0.016783	0.0161026	0.0343629	0.035	0.000379018	0.0892692	0.0942441	0.184743
ENSG00000100523	DDHD1		0.183923	0.213351	0.251816	0.243404	0.318408	0.298656	0.137027	0.130637	0.180079	0	4	1	0.101327	0.0492366	0.019596	0.0299666	0.00803524	0.011909	0.294242	0.332138	0.151977
ENSG00000164944	KIAA1429		0.180576	0.212995	0.27381	0.250537	0.252172	0.323175	0.114506	0.177625	0.181445	0	4	1	0.0700454	0.0269616	0.00470022	0.0130568	0.0216523	0.00223486	0.335513	0.133852	0.10431
ENSG00000147874	HAUS6		0.151874	0.21025	0.245698	0.222046	0.276262	0.344745	0.0532526	0.194273	0.177159	0	4	1	0.124741	0.0238045	0.00896316	0.0232102	0.00865572	0.000809832	0.674558	0.0876506	0.101
ENSG00000009335	UBE3C		0.153353	0.210118	0.196007	0.169572	0.258535	0.25018	0.190977	0.148167	0.121545	0	4	1	0.0629722	0.00785509	0.0149714	0.0435186	0.003939	0.0046114	0.0641682	0.130536	0.201276
ENSG00000136231	IGF2BP3		0.174031	0.20799	0.200868	0.242418	0.281389	0.249454	0.112581	0.191622	0.186985	0	4	1	0.0515253	0.0162451	0.0222696	0.008141	0.00382872	0.00970305	0.290414	0.0718524	0.061611
ENSG00000163964	PIGX		0.136774	0.206389	0.22268	0.235023	0.211306	0.256728	0.179982	0.18197	0.139188	0	4	1	0.139333	0.0165704	0.0110032	0.00982336	0.0328417	0.00743115	0.088092	0.0833643	0.174674
ENSG00000139505	MTMR6		0.232575	0.205527	0.228993	0.236911	0.404141	0.339214	0.0602364	0.200182	0.237707	0	4	1	0.0407348	0.0714054	0.0431158	0.0426667	0.00117487	0.00583103	0.692105	0.144643	0.0630174
ENSG00000039123	SKIV2L2		0.0965267	0.205213	0.270525	0.288818	0.324995	0.382215	0.101647	0.222168	0.199516	0	4	1	0.390642	0.0341807	0.00532703	0.00466521	0.00272452	0.000365973	0.400292	0.0628697	0.0715318
ENSG00000124789	NUP153		0.110906	0.205069	0.229411	0.217735	0.305757	0.345031	0.134135	0.149504	0.163613	0	4	1	0.324665	0.0403123	0.0215448	0.0361723	0.0059833	0.00150572	0.262533	0.221131	0.159759
ENSG00000111530	CAND1		0.129291	0.203916	0.252734	0.224824	0.280155	0.371058	0.0870258	0.197827	0.201791	0	4	1	0.218128	0.0328906	0.00827251	0.024423	0.00917743	0.000442156	0.475778	0.0889779	0.0654845
ENSG00000140280	LYSMD2		0.161621	0.20251	0.183885	0.26833	0.327808	0.216427	0.102126	0.183097	0.1634	0	4	1	0.0644345	0.0162451	0.0327593	0.00243637	0.000599977	0.0231554	0.33191	0.0763068	0.0965926
ENSG00000029725	RABEP1		0.104181	0.197783	0.17688	0.192607	0.287935	0.344279	0.171657	0.15641	0.143233	0	4	1	0.234105	0.0115967	0.0267956	0.0198869	0.00117126	0.000101988	0.0775136	0.108167	0.120729
ENSG00000095139	ARCN1		0.13357	0.197712	0.208986	0.210947	0.17647	0.22568	0.0549001	0.179005	0.159667	0	4	1	0.0922898	0.00848186	0.00621184	0.00824716	0.0434814	0.00719493	0.585854	0.0567037	0.0676194
ENSG00000113522	RAD50		0.135233	0.197511	0.195863	0.185209	0.211763	0.312857	0.0320058	0.138837	0.111903	0	4	1	0.160803	0.0270669	0.0304169	0.0495763	0.039488	0.00144143	0.809899	0.209427	0.302738
ENSG00000106443	PHF14		0.0709274	0.195322	0.299216	0.216048	0.221154	0.350521	0.146968	0.155738	0.103566	0	4	1	0.498203	0.0221465	0.000822346	0.0152783	0.0233518	0.00023027	0.149748	0.138069	0.321283
ENSG00000018510	AGPS		0.154099	0.184233	0.229009	0.199717	0.327048	0.322521	0.102175	0.165475	0.206242	0	4	1	0.112083	0.0484313	0.0133362	0.0384668	0.00145223	0.00142606	0.37333	0.144643	0.0503267
ENSG00000110367	DDX6		0.185245	0.180949	0.182503	0.131472	0.1866	0.241703	0.01109	0.0733922	0.176191	0	4	1	0.0230492	0.0244602	0.0245325	0.136304	0.0448364	0.00673212	0.934517	0.490604	0.0570448
ENSG00000116199	FAM20B		0.105273	0.178561	0.179043	0.168078	0.173781	0.328181	0.132005	0.183706	0.136034	0	4	1	0.211959	0.0190386	0.0205985	0.0362037	0.049304	0.000120446	0.148234	0.0552364	0.129522
ENSG00000029153	ARNTL2		0.106057	0.167335	0.147499	0.188364	0.268008	0.291556	0.0833675	0.148593	0.15392	0	4	1	0.18325	0.0215099	0.0485222	0.0137904	0.00111175	0.000329551	0.357956	0.0980001	0.0676194
ENSG00000135069	PSAT1		0.193342	0.157339	0.168	0.223643	0.139797	0.186469	0.111904	0.165529	0.0841973	0	4	1	0.00854417	0.0330491	0.0232601	0.00394412	0.107969	0.0241402	0.202405	0.0672644	0.350524
ENSG00000172939	OXSR1		0.108396	0.142484	0.15641	0.15009	0.187667	0.201543	0.0852043	0.101442	0.0859615	0	4	1	0.15346	0.0469397	0.0289125	0.0433517	0.0196331	0.0101801	0.329346	0.247157	0.316934
ENSG00000125354	2006-09-01		0.0984762	0.141099	0.125147	0.115296	0.137579	0.136795	0.0928543	0.123981	0.0867553	0	4	1	0.0719795	0.00720955	0.0190112	0.0376519	0.0224492	0.0210559	0.140917	0.0567037	0.163522
ENSG00000105723	GSK3A		-0.303505	-0.16882	-0.2381	-0.260513	-0.273234	-0.327442	-0.195034	-0.200752	-0.0749817	0	4	1	0.00637563	0.148023	0.0349657	0.024204	0.0309527	0.00842669	0.141362	0.136486	0.616393
ENSG00000108349	CASC3		-0.202277	-0.169177	-0.141286	-0.155754	-0.208534	-0.201339	-0.0864938	-0.141412	-0.149886	0	4	1	0.0044305	0.0158459	0.0506387	0.0350024	0.0087595	0.0101864	0.316749	0.102815	0.06459
ENSG00000172057	ORMDL3		-0.0850004	-0.20446	-0.247965	-0.232281	-0.273102	-0.219717	-0.117192	-0.172179	-0.0690102	0	4	1	0.429444	0.0248635	0.00717153	0.0147051	0.00798882	0.0349169	0.292566	0.122831	0.569629
ENSG00000100647	KIAA0247		-0.131754	-0.214401	-0.277106	-0.224923	-0.317467	-0.276474	-0.238701	-0.221018	-0.210347	0	4	1	0.200269	0.0219825	0.00353625	0.022288	0.00267396	0.00811399	0.0533151	0.0567037	0.0508589
ENSG00000163900	TMEM41A		-0.267256	-0.220292	-0.20694	-0.239977	-0.304911	-0.264095	-0.231147	-0.175936	-0.109496	0	4	1	0.014791	0.0467453	0.0651925	0.0362037	0.0140945	0.0335696	0.0833021	0.193541	0.427442
ENSG00000172732	MUS81		-0.24788	-0.225555	-0.210023	-0.184462	-0.21954	-0.27536	-0.0452364	-0.198298	-0.200846	0	4	1	0.00857571	0.0162451	0.0277171	0.0659739	0.0433612	0.0085435	0.731364	0.0833643	0.0641832
ENSG00000155256	ZFYVE27		-0.248919	-0.228847	-0.180337	-0.139911	-0.219572	-0.173828	-0.0596576	-0.157715	-0.230313	0	4	1	0.00522856	0.00922734	0.0465078	0.148745	0.0305038	0.0957704	0.616306	0.147435	0.0199642
ENSG00000167747	C19orf48		-0.169528	-0.229368	-0.219506	-0.215976	-0.270194	-0.274584	-0.0396764	-0.155579	-0.143757	0	4	1	0.0584707	0.00776042	0.0123156	0.017314	0.00575207	0.00433431	0.74583	0.147724	0.159639
ENSG00000072778	ACADVL		-0.219799	-0.234894	-0.281901	-0.290511	-0.398804	-0.407936	-0.27355	-0.25742	-0.222778	0	4	1	0.0677502	0.0464356	0.016305	0.0165893	0.00231654	0.00144143	0.0670288	0.0718524	0.0984184
ENSG00000182149	IST1		-0.193923	-0.237992	-0.25683	-0.236453	-0.322505	-0.305296	-0.157445	-0.17028	-0.118005	0	4	1	0.0586783	0.0162833	0.0107114	0.023657	0.00401558	0.00569627	0.182847	0.168152	0.330313
ENSG00000163930	BAP1		-0.238196	-0.24029	-0.199799	-0.195991	-0.150903	-0.259544	-0.015854	-0.167711	-0.143404	0	4	1	0.00815053	0.00722525	0.0284119	0.0381556	0.166659	0.00943844	0.914095	0.128451	0.178006
ENSG00000068745	IP6K2		-0.184131	-0.247867	-0.281073	-0.288042	-0.409613	-0.377552	-0.224709	-0.228879	-0.188768	0	4	1	0.107921	0.0221465	0.0104476	0.0117451	0.000835932	0.00159846	0.088092	0.0833643	0.137341
ENSG00000169635	HIC2		-0.176188	-0.256792	-0.279997	-0.216647	-0.242217	-0.246385	-0.129622	-0.209602	-0.154823	0	4	1	0.0800283	0.00769349	0.00433479	0.0330759	0.0291846	0.024858	0.272042	0.0763068	0.177005
ENSG00000112983	BRD8		-0.206406	-0.26432	-0.357262	-0.317792	-0.302564	-0.324966	-0.223414	-0.268836	-0.0761757	0	4	1	0.0893015	0.0225436	0.0023587	0.00954031	0.0227097	0.0120568	0.11017	0.0610762	0.630681
ENSG00000100991	TRPC4AP		-0.140802	-0.273953	-0.23803	-0.187591	-0.221993	-0.28069	-0.149245	-0.216077	-0.184975	0	4	1	0.145595	0.00217713	0.00902874	0.0491982	0.0323602	0.00505968	0.165282	0.055525	0.074186
ENSG00000112473	SLC39A7		-0.327844	-0.279456	-0.293451	-0.306755	-0.274617	-0.289907	-0.17188	-0.206158	-0.226042	0	4	1	0.00752854	0.0221295	0.0174403	0.0163324	0.053211	0.0379675	0.242686	0.174275	0.112837
ENSG00000173812	EIF1		-0.349335	-0.283304	-0.307689	-0.256622	-0.469825	-0.372948	-0.304687	-0.233027	-0.295693	0	4	1	0.0120008	0.0438103	0.0285798	0.0861412	0.00267484	0.0162638	0.0764332	0.175228	0.0641832
ENSG00000148339	SLC25A25		-0.249241	-0.292598	-0.300448	-0.299111	-0.345713	-0.397328	-0.248464	-0.336902	-0.202233	0	4	1	0.097808	0.0442679	0.039961	0.0487165	0.0364224	0.0133219	0.145863	0.0568067	0.239542
ENSG00000165915	SLC39A13		-0.154665	-0.297494	-0.294211	-0.294197	-0.413097	-0.3698	-0.112623	-0.305567	-0.265761	0	4	1	0.328572	0.0341857	0.0390445	0.0449719	0.00895301	0.0192452	0.536629	0.0725946	0.101203
ENSG00000169217	CD2BP2		-0.225388	-0.299841	-0.282948	-0.279809	-0.196953	-0.284332	-0.0881927	-0.200707	-0.184397	0	4	1	0.0433345	0.00561544	0.0100608	0.0140269	0.129434	0.0200054	0.533931	0.133852	0.148684
ENSG00000168591	TMUB2		-0.208643	-0.306839	-0.328201	-0.296391	-0.429406	-0.453045	-0.163111	-0.208505	-0.221406	0	4	1	0.153391	0.024308	0.0173653	0.0381868	0.00507226	0.00281015	0.332847	0.214184	0.167445
ENSG00000246705	H2AFJ		-0.180783	-0.30843	-0.392374	-0.308699	-0.397265	-0.313938	-0.167165	-0.221046	-0.172891	0	4	1	0.234844	0.0247025	0.0046085	0.0325445	0.0106258	0.0466232	0.322486	0.194345	0.299712
ENSG00000148841	ITPRIP		-0.238894	-0.316583	-0.431103	-0.350549	-0.336765	-0.394531	-0.332031	-0.304532	-0.151312	0	4	1	0.117385	0.0289114	0.00335706	0.0204308	0.0431141	0.0150427	0.0721813	0.0826789	0.402367
ENSG00000167394	ZNF668		-0.29254	-0.320849	-0.393407	-0.342454	-0.339274	-0.445262	-0.232866	-0.352423	-0.241239	0	4	1	0.0547609	0.0306698	0.00837295	0.0277027	0.0472467	0.00687887	0.185796	0.0558076	0.165759
ENSG00000135720	DYNC1LI2		-0.25626	-0.320934	-0.345787	-0.384107	-0.366143	-0.339656	-0.23599	-0.273017	-0.161969	0	4	1	0.059571	0.0144701	0.00954675	0.005867	0.0148533	0.0221639	0.134215	0.0896477	0.311658
ENSG00000141562	NARF		-0.167235	-0.322027	-0.300352	-0.277592	-0.315716	-0.376246	-0.273297	-0.181404	-0.184287	0	4	1	0.231849	0.0104472	0.0186549	0.0364154	0.0297984	0.00737571	0.0776029	0.247546	0.221666
ENSG00000128563	PRKRIP1		-0.224904	-0.326169	-0.260875	-0.190381	-0.38684	-0.314314	-0.142035	-0.127302	-0.243265	0	4	1	0.0471412	0.0030584	0.0196675	0.111952	0.00178263	0.0108934	0.292295	0.360659	0.0555609
ENSG00000125657	TNFSF9		-0.285715	-0.326486	-0.346938	-0.338673	-0.414927	-0.3959	-0.183119	-0.29868	-0.162569	0	4	1	0.0765933	0.0368308	0.027047	0.0380246	0.0192971	0.0233967	0.338338	0.11868	0.403095
ENSG00000172345	STARD5		-0.221562	-0.327381	-0.28987	-0.301906	-0.589094	-0.456649	-0.202077	-0.279045	-0.233309	1	4	1	0.127171	0.0165862	0.0384892	0.0354022	0.000203768	0.00293646	0.219488	0.0949268	0.147682
ENSG00000125779	PANK2		-0.258715	-0.335165	-0.409575	-0.366132	-0.329334	-0.347423	-0.228504	-0.248768	-0.251659	0	4	1	0.0648769	0.0128473	0.0028455	0.010495	0.0347291	0.022991	0.156341	0.136207	0.110559
ENSG00000141002	TCF25		-0.251231	-0.337229	-0.274326	-0.2718	-0.258897	-0.350247	-0.0889815	-0.189766	-0.176025	0	4	1	0.0308833	0.00305959	0.0176422	0.0237452	0.051179	0.00593772	0.552753	0.18072	0.196602
ENSG00000176915	ANKLE2		-0.315162	-0.338019	-0.322466	-0.310519	-0.232426	-0.262853	-0.113373	-0.216776	-0.173106	0	4	1	0.00445568	0.00184855	0.00367299	0.00744967	0.0702598	0.0356086	0.410499	0.108774	0.183736
ENSG00000166860	ZBTB39		-0.288852	-0.339127	-0.408812	-0.376488	-0.340789	-0.376177	-0.297676	-0.321659	-0.179973	0	4	1	0.0609486	0.023025	0.00669291	0.0156473	0.0487962	0.0260317	0.0990919	0.0770683	0.321283
ENSG00000241839	PLEKHO2		-0.0815558	-0.351936	-0.379601	-0.309005	-0.327823	-0.430754	-0.198156	-0.263643	-0.125959	0	4	1	0.565091	0.00168947	0.00123633	0.00960404	0.0103981	0.000610372	0.142283	0.0582248	0.366212
ENSG00000169155	ZBTB43		-0.277285	-0.357135	-0.364457	-0.376447	-0.490003	-0.367028	-0.355473	-0.287518	-0.162884	0	4	1	0.0999598	0.0261851	0.0244593	0.0256539	0.00675885	0.0466159	0.0761592	0.147053	0.421006
ENSG00000173545	ZNF622		-0.292527	-0.360729	-0.295306	-0.320214	-0.296243	-0.333802	-0.0982649	-0.224321	-0.12973	0	4	1	0.0446505	0.0106853	0.0412353	0.0318376	0.0745083	0.0401939	0.605216	0.202447	0.47897
ENSG00000166900	STX3		-0.313323	-0.365486	-0.422346	-0.418881	-0.373232	-0.36842	-0.250509	-0.270832	-0.156241	0	4	1	0.0514695	0.0189374	0.00750629	0.011213	0.0382826	0.0399746	0.179274	0.160944	0.429596
ENSG00000105643	ARRDC2		-0.243418	-0.371002	-0.419467	-0.370352	-0.414553	-0.407744	-0.299972	-0.291869	-0.240154	0	4	1	0.0844696	0.00590662	0.00226713	0.00958056	0.00661435	0.00694122	0.0761592	0.0768709	0.129672
ENSG00000134884	ARGLU1		-0.477135	-0.373089	-0.252922	-0.330469	-0.44391	-0.273321	-0.235495	-0.238499	-0.34914	0	4	1	0.00160224	0.0122814	0.109206	0.0362037	0.00900037	0.127511	0.186907	0.200492	0.040647
ENSG00000105325	FZR1		-0.164601	-0.374514	-0.389951	-0.355951	-0.331115	-0.492672	-0.305356	-0.333866	-0.227415	0	4	1	0.287052	0.00604641	0.00486146	0.0134598	0.0361025	0.00118229	0.0760217	0.0530003	0.159297
ENSG00000172409	CLP1		-0.189995	-0.375311	-0.343303	-0.352208	-0.402004	-0.338401	-0.211072	-0.216259	-0.0954017	0	4	1	0.238717	0.00934596	0.019596	0.0210213	0.0152996	0.0424397	0.225205	0.228449	0.630639
ENSG00000112763	BTN2A1		-0.292624	-0.376718	-0.35838	-0.345226	-0.557689	-0.403271	-0.327203	-0.261686	-0.24789	0	4	1	0.0697263	0.0151841	0.0227821	0.0348682	0.00145223	0.021522	0.0848569	0.174758	0.17892
ENSG00000198355	PIM3		-0.504135	-0.37739	-0.377903	-0.335564	-0.589396	-0.468842	-0.368198	-0.324244	-0.341501	1	4	1	0.00627145	0.0421966	0.0429666	0.0894947	0.00433926	0.0230504	0.0961916	0.153443	0.109227
ENSG00000108963	DPH1		-0.260033	-0.381375	-0.325018	-0.338907	-0.317935	-0.508983	-0.214999	-0.229205	-0.275926	0	4	1	0.065987	0.00532434	0.0192708	0.0177681	0.0442062	0.000882573	0.188032	0.17493	0.0802549
ENSG00000197037	ZSCAN25		-0.19006	-0.383879	-0.338538	-0.298534	-0.260496	-0.314782	-0.224329	-0.208809	-0.208339	0	4	1	0.114132	0.000703036	0.00345401	0.0125977	0.0481187	0.0138256	0.104937	0.135568	0.117216
ENSG00000182841	RRP7B		-0.686564	-0.38757	-0.359131	-0.407514	-0.314914	-0.339626	-0.241272	-0.285994	-0.388973	1	4	1	2.83245e-05	0.0162451	0.0287412	0.0156553	0.0985403	0.0710794	0.21239	0.152097	0.0342525
ENSG00000100151	PICK1		-0.262561	-0.389672	-0.476227	-0.35322	-0.416715	-0.451643	-0.192008	-0.338534	-0.253222	0	4	1	0.105075	0.0112443	0.00242692	0.0293561	0.018083	0.00898102	0.310276	0.0723512	0.163728
ENSG00000141570	CBX8		-0.311041	-0.391037	-0.302474	-0.229456	-0.457909	-0.447921	-0.241949	-0.232689	-0.262566	0	4	1	0.00944494	0.000965867	0.0123338	0.0719062	0.000740987	0.000786829	0.094476	0.113665	0.0560345
ENSG00000160961	ZNF333		-0.387922	-0.395853	-0.236196	-0.357549	-0.583227	-0.392936	-0.309513	-0.232548	-0.308706	0	4	1	0.0245695	0.0196272	0.204182	0.0459945	0.00245341	0.0452662	0.128906	0.270911	0.120729
ENSG00000168389	MFSD2A		-0.312421	-0.400562	-0.323966	-0.299655	-0.340534	-0.352822	-0.247955	-0.128611	-0.0878703	0	4	1	0.0358305	0.00588235	0.0289125	0.0522995	0.0433612	0.0343225	0.153501	0.505549	0.663506
ENSG00000143333	RGS16		-0.287169	-0.409225	-0.383438	-0.364428	-0.57632	-0.456313	-0.282423	-0.241659	-0.162461	0	4	1	0.0927029	0.0115234	0.0198256	0.0337331	0.00160685	0.0119675	0.145216	0.230573	0.431547
ENSG00000131845	ZNF304		-0.208594	-0.411803	-0.36636	-0.351135	-0.392035	-0.382996	-0.300028	-0.320603	-0.252547	0	4	1	0.149321	0.00210223	0.00717153	0.0130568	0.0102038	0.0110428	0.0761592	0.0561772	0.107146
ENSG00000162032	SPSB3		-0.321434	-0.412661	-0.507644	-0.359625	-0.622132	-0.555285	-0.408332	-0.380396	-0.282289	1	4	1	0.0526787	0.0101273	0.00193709	0.0337986	0.000706208	0.00189627	0.0537618	0.0567037	0.1343
ENSG00000185298	CCDC137		-0.323994	-0.416069	-0.389488	-0.389974	-0.227976	-0.385035	-0.131431	-0.286383	-0.25404	0	4	1	0.0111453	0.000940108	0.00240481	0.00364267	0.133398	0.00629267	0.40957	0.0672283	0.082071
ENSG00000198841	KTI12		-0.314348	-0.416414	-0.399798	-0.416471	-0.381376	-0.372842	-0.180462	-0.207555	-0.205355	0	4	1	0.0602113	0.00981694	0.0148938	0.0142857	0.0415221	0.0455527	0.371985	0.307749	0.29676
ENSG00000163040	CCDC74A		-0.242429	-0.422892	-0.429779	-0.464839	-0.564274	-0.532819	-0.29226	-0.297412	-0.18606	0	4	1	0.121118	0.00394627	0.00387815	0.00278211	0.000750161	0.00106617	0.100927	0.102476	0.299118
ENSG00000139722	VPS37B		-0.155763	-0.425677	-0.446127	-0.395305	-0.374242	-0.529371	-0.33078	-0.348004	-0.242644	0	4	1	0.383226	0.00555552	0.00416404	0.0143663	0.0347291	0.00190525	0.0794518	0.0671589	0.184537
ENSG00000156853	ZNF689		-0.283252	-0.428975	-0.360477	-0.360607	-0.39705	-0.364512	-0.198711	-0.241298	-0.19828	0	4	1	0.0759106	0.00510794	0.0201807	0.0254757	0.0239467	0.0378993	0.288708	0.205676	0.285643
ENSG00000188315	C3orf62		-0.331773	-0.433095	-0.421396	-0.376427	-0.411365	-0.545955	-0.445976	-0.295392	-0.295128	0	4	1	0.0573929	0.0105335	0.0146598	0.0342333	0.0348721	0.00420981	0.0521518	0.157356	0.13737
ENSG00000163435	ELF3		-0.227327	-0.459098	-0.445788	-0.35691	-0.383328	-0.621233	-0.308898	-0.298399	-0.211367	0	4	1	0.125893	0.000940108	0.00174155	0.0146999	0.0163514	0.000100508	0.0761592	0.0798061	0.204662
ENSG00000156232	WHAMM		-0.33348	-0.460092	-0.362335	-0.45869	-0.566408	-0.492398	-0.354603	-0.301227	-0.248158	0	4	1	0.0589697	0.00708264	0.0379517	0.011213	0.00348878	0.00999493	0.088092	0.155398	0.225458
ENSG00000163877	SNIP1		-0.289191	-0.460896	-0.531607	-0.461464	-0.418819	-0.482485	-0.315123	-0.321805	-0.124419	0	4	1	0.101707	0.00588235	0.00182717	0.00943513	0.0304199	0.0100043	0.117901	0.119464	0.579367
ENSG00000166908	PIP4K2C		-0.290965	-0.462855	-0.519601	-0.526267	-0.398764	-0.490188	-0.118788	-0.265216	-0.158853	0	4	1	0.0939283	0.00538448	0.00221101	0.00278211	0.0370218	0.00859818	0.59095	0.195452	0.452046
ENSG00000250067	YJEFN3		-0.509746	-0.468173	-0.624857	-0.533557	-0.577605	-0.630474	-0.455611	-0.455163	-0.452917	1	4	1	0.0359828	0.0542223	0.0104739	0.0330759	0.0355344	0.0208043	0.114321	0.11868	0.102573
ENSG00000162413	KLHL21		-0.371495	-0.471855	-0.444535	-0.40808	-0.310536	-0.372209	-0.203844	-0.314911	-0.278358	0	4	1	0.00754982	0.000649086	0.00168152	0.00561639	0.0538227	0.0166694	0.219875	0.0670811	0.0814718
ENSG00000183604	RP11-347C12.2		-0.646642	-0.472323	-0.294407	-0.467937	-0.546272	-0.160859	-0.489108	-0.388015	-0.52423	1	4	1	0.000825475	0.0123403	0.144477	0.017314	0.0109288	0.543908	0.0531912	0.088917	0.0136225
ENSG00000117036	ETV3		-0.280405	-0.473988	-0.46068	-0.478942	-0.469821	-0.512002	-0.395477	-0.353564	-0.215518	0	4	1	0.0711215	0.00134334	0.0023587	0.00239512	0.00533605	0.00194567	0.0514906	0.0567037	0.228885
ENSG00000224470	ATXN1L		-0.332487	-0.478876	-0.515264	-0.510957	-0.475247	-0.470215	-0.332225	-0.395036	-0.233776	0	4	1	0.0525067	0.00388059	0.00223039	0.00371733	0.011967	0.0113925	0.0988975	0.0567037	0.241132
ENSG00000113108	APBB3		-0.502339	-0.479411	-0.474135	-0.348361	-0.69167	-0.506922	-0.345862	-0.456808	-0.461535	1	4	1	0.0183781	0.0231388	0.0269937	0.129696	0.00379298	0.0363809	0.170482	0.0763068	0.057825
ENSG00000167565	SERTAD3		-0.281512	-0.480552	-0.62903	-0.555243	-0.619253	-0.713848	-0.479737	-0.427936	-0.191647	2	4	1	0.207154	0.0174468	0.00221959	0.00960404	0.0069049	0.00146626	0.0668249	0.0834423	0.460257
ENSG00000120709	FAM53C		-0.292274	-0.497036	-0.467287	-0.440078	-0.46368	-0.603018	-0.347712	-0.316098	-0.145033	0	4	1	0.0503086	0.000602113	0.00161362	0.0041695	0.00466982	0.000225364	0.0641682	0.0763068	0.43056
ENSG00000174886	NDUFA11		-0.445074	-0.508426	-0.475378	-0.374195	-0.593594	-0.649811	-0.053546	-0.368163	-0.361058	1	4	1	0.0199413	0.00710619	0.0129912	0.0635619	0.00543576	0.00197351	0.852953	0.11455	0.100407
ENSG00000164920	OSR2		-0.316884	-0.5242	-0.528141	-0.501326	-0.568251	-0.647409	-0.328336	-0.337682	-0.103495	0	4	1	0.204981	0.0210975	0.0219249	0.0361789	0.0302148	0.0110196	0.228326	0.22957	0.753657
ENSG00000150967	ABCB9		-0.0274216	-0.53641	-0.554474	-0.50194	-0.780497	-0.584201	-0.461246	-0.554204	-0.441257	1	4	1	0.939954	0.0247609	0.0224077	0.0445469	0.0040597	0.0341448	0.110595	0.0578025	0.112307
ENSG00000244879	GABPB1-AS1		-0.520494	-0.546112	-0.451623	-0.316542	-0.475629	-0.508354	-0.37993	-0.272958	-0.371277	0	4	1	0.00292446	0.00142753	0.0101057	0.0879158	0.0159173	0.00859818	0.0771573	0.200492	0.0625199
ENSG00000156273	BACH1		-0.336333	-0.548535	-0.53829	-0.525561	-0.608882	-0.519687	-0.454846	-0.34421	-0.128596	1	4	1	0.137222	0.00919177	0.0119158	0.0176881	0.0112632	0.0305679	0.0794245	0.190809	0.660863
ENSG00000228327	RP11-206L10.2		-0.559765	-0.586138	-0.493679	-0.557517	-0.635733	-0.895777	-0.184655	-0.383885	-0.503306	2	4	1	0.0324453	0.0234428	0.0640075	0.0384668	0.0321427	0.00254478	0.585847	0.219444	0.0915282
ENSG00000121417	ZNF211		-0.238934	-0.588564	-0.583682	-0.549383	-0.614687	-0.734467	-0.429278	-0.439239	-0.26085	2	4	1	0.362449	0.00922734	0.0112374	0.0215471	0.018262	0.0036814	0.115834	0.1178	0.349908
ENSG00000178381	ZFAND2A		-0.432865	-0.595815	-0.522093	-0.500505	-0.799904	-0.721475	-0.488981	-0.395586	-0.348836	2	4	1	0.0623877	0.00776042	0.0219249	0.034133	0.00159545	0.00411627	0.0775136	0.153903	0.192213
ENSG00000204524	ZNF805		-0.352853	-0.596607	-0.66484	-0.564012	-0.760483	-0.677023	-0.650787	-0.501516	-0.381313	3	4	1	0.199508	0.0169793	0.00896356	0.0325445	0.00738555	0.0164883	0.0521518	0.104611	0.20184
ENSG00000124659	TBCC		-0.37372	-0.5991	-0.583188	-0.555248	-0.552419	-0.641056	-0.3736	-0.370068	-0.199591	1	4	1	0.0687506	0.00232607	0.00366031	0.008141	0.0144957	0.00357687	0.115834	0.128451	0.425357
ENSG00000186834	HEXIM1		-0.472535	-0.60128	-0.623453	-0.594593	-0.44397	-0.617876	-0.406647	-0.403389	-0.350901	3	4	1	0.0192397	0.00249035	0.00209021	0.00518376	0.0560235	0.00543813	0.0930052	0.102476	0.133772
ENSG00000158050	DUSP2		-0.374057	-0.633964	-0.588397	-0.569636	-0.60892	-0.630557	-0.244735	-0.360973	-0.188204	3	4	1	0.128124	0.00586034	0.0117146	0.0185938	0.0211895	0.0147105	0.397735	0.208227	0.536355
ENSG00000185262	UBALD2		-0.287011	-0.637443	-0.76358	-0.747585	-0.827571	-0.879715	-0.567967	-0.556243	-0.158233	4	4	1	0.35206	0.0168528	0.00471405	0.00824716	0.0062278	0.00303931	0.0831037	0.0894137	0.671836
ENSG00000268403	AC132192.1		-0.793414	-0.64347	-0.457709	-0.506265	-0.800823	-0.572167	-0.517277	-0.217426	-0.513199	3	4	1	0.00154799	0.00810249	0.0682967	0.045811	0.00389388	0.043605	0.0836062	0.483808	0.0679418
ENSG00000188483	IER5L		-0.303641	-0.651542	-0.691667	-0.491977	-0.569955	-0.595171	-0.341219	-0.397439	-0.40139	2	4	1	0.199508	0.00233329	0.00168293	0.0300993	0.020791	0.0136933	0.183464	0.134417	0.110245
ENSG00000174151	CYB561D1		-0.527383	-0.678606	-0.706526	-0.514773	-0.462113	-0.635332	-0.351421	-0.408214	-0.329648	2	4	1	0.0164227	0.00171837	0.00160838	0.0245063	0.0695537	0.00912165	0.177319	0.126528	0.204454
ENSG00000213762	ZNF134		-0.393246	-0.680351	-0.739422	-0.698472	-0.584067	-0.759077	-0.456595	-0.479517	-0.22132	3	4	1	0.138671	0.00590662	0.00335706	0.00796257	0.0419548	0.00596848	0.124051	0.118116	0.493114
ENSG00000170296	GABARAP		-0.624808	-0.685534	-0.679156	-0.395777	-0.739165	-0.787251	-0.0875352	-0.57369	-0.527179	4	4	1	0.0265768	0.0135264	0.0166	0.194423	0.0202388	0.0132231	0.831896	0.0875362	0.101913
ENSG00000185163	DDX51		-0.661428	-0.696694	-0.596222	-0.505178	-0.468429	-0.604676	-0.304705	-0.44866	-0.410051	3	4	1	0.00154952	0.000670437	0.0042363	0.0197774	0.0505159	0.00845271	0.217441	0.0763068	0.0840192
ENSG00000159388	BTG2		-0.400286	-0.744362	-0.83428	-0.781393	-0.973455	-0.885851	-0.604233	-0.537954	-0.244944	4	4	1	0.236959	0.0140679	0.00661104	0.0144461	0.00466982	0.00883209	0.100741	0.154947	0.542582
ENSG00000144655	CSRNP1		-0.425954	-0.745624	-0.703517	-0.66294	-0.965111	-0.806958	-0.573397	-0.528073	-0.270483	4	4	1	0.118797	0.00376233	0.00690215	0.0143217	0.000941314	0.00485388	0.0760217	0.0959506	0.402573
ENSG00000248124	RRN3P1		-0.65738	-0.750711	-0.671291	-0.606827	-0.809113	-0.82356	-0.646528	-0.487101	-0.363956	5	4	1	0.0336909	0.0131235	0.0295924	0.0603839	0.0200347	0.0159086	0.0823643	0.195452	0.324578
ENSG00000083817	ZNF416		-0.372066	-0.755277	-1.00942	-0.878833	-0.959164	-1.12011	-0.578506	-0.676162	-0.286794	4	4	1	0.392682	0.0474188	0.00784658	0.0257708	0.0262807	0.00768905	0.195506	0.143018	0.562667
ENSG00000143384	MCL1		-0.519698	-0.759135	-0.745221	-0.729852	-0.679526	-0.715802	-0.521502	-0.488046	-0.237017	4	4	1	0.0823288	0.00769349	0.0101083	0.0150565	0.0401574	0.0271632	0.127448	0.170664	0.529248
ENSG00000221500	SNORD100		-0.702542	-0.774435	-0.720433	-0.926962	-0.719816	-0.817205	-0.303545	-0.400726	-0.481498	5	4	1	0.0471412	0.0255182	0.0417505	0.0112923	0.0745083	0.0416679	0.492745	0.35007	0.242364
ENSG00000243406	MRPS31P5		-0.708251	-0.790605	-0.565166	-0.755532	-0.853768	-0.890039	-0.447982	-0.411865	-0.527838	4	4	1	0.0187574	0.00793066	0.0662225	0.0153265	0.0122666	0.00842669	0.209821	0.263315	0.130006
ENSG00000261324	RP11-174G6.5		-0.764142	-0.815362	-0.566912	-0.745906	-0.850355	-0.782485	-0.610397	-0.476238	-0.350765	4	4	1	0.0256416	0.0152889	0.109868	0.0350271	0.0283192	0.0437555	0.129666	0.254361	0.405156
ENSG00000252817	AL590431.1		-0.752905	-0.835368	-1.01503	-1.32196	-1.35928	-1.1483	-0.622737	-0.790599	-0.437569	5	4	1	0.0807806	0.0491465	0.0179677	0.00331129	0.00507226	0.0182037	NA	0.119205	0.392693
ENSG00000253051	SNORA31		-1.06015	-0.856433	-1.02411	-0.725552	-1.03776	-1.02118	-0.505203	-0.540799	-0.626172	5	4	1	0.0133494	0.0476711	0.0178111	0.114771	0.0347291	0.037321	0.334728	0.308472	0.216325
ENSG00000119508	NR4A3		-0.555215	-0.860722	-1.01159	-1.05882	-1.16335	-1.48542	-1.11276	-0.829876	-0.374617	4	4	1	0.235566	0.0464356	0.0195811	0.0175262	0.0177186	0.00212129	0.0521518	0.111596	0.493821
ENSG00000175213	ZNF408		-0.465066	-0.886248	-0.808847	-0.714728	-0.824472	-0.906837	-0.516003	-0.615909	-0.374211	4	4	1	0.104184	0.00100551	0.00339679	0.0125073	0.00728299	0.0026142	0.114321	0.0671589	0.251585
ENSG00000258315	C17orf49		-0.693096	-0.89653	-0.652546	-0.888024	-1.0186	-0.73718	-0.595881	-0.548073	-0.846375	5	4	1	0.0358287	0.00614663	0.0516598	0.00986158	0.00633696	0.0527731	0.126372	0.166018	0.0217436
ENSG00000184588	PDE4B		-0.523199	-0.903058	-0.921572	-0.829424	-0.866014	-0.904178	-0.618747	-0.6322	-0.274827	4	4	1	0.113779	0.00376233	0.00355415	0.01179	0.0152151	0.00923385	0.101344	0.102192	0.498465
ENSG00000226380	MIR29A		-1.01152	-0.911644	-0.750732	-0.768028	-0.725515	-0.906107	-0.46643	-0.595962	-0.651397	5	4	1	0.00235468	0.00535966	0.0231116	0.025266	0.0557394	0.0139757	0.232685	0.136486	0.0831639
ENSG00000267796	LIN37		-0.717691	-0.916677	-0.961847	-0.84873	-1.29427	-0.898754	-0.371034	-0.678189	-0.501857	5	4	1	0.0711215	0.0174883	0.0148642	0.0357703	0.00366243	0.045525	0.444454	0.150157	0.277338
ENSG00000225828	FAM229A		-0.787924	-0.931946	-0.867455	-0.678494	-1.06257	-1.03856	-0.348007	-0.517	-0.690716	5	4	1	0.0244997	0.00705206	0.0133428	0.0641461	0.00679681	0.00780275	0.420661	0.220405	0.0820766
ENSG00000175182	FAM131A		-1.10982	-0.963777	-1.76133	-1.28444	-1.62679	-1.19791	-0.888565	-0.757245	-0.810578	5	4	1	0.0329859	0.0651065	0.00126885	0.0164812	0.00573442	0.0439907	NA	0.225142	0.178838
ENSG00000149591	TAGLN		-0.706942	-0.981515	-1.34538	-1.00658	-1.1056	-1.53171	-0.765912	-0.945142	-0.720378	5	4	1	0.0784565	0.0115786	0.00118688	0.0137549	0.0132744	0.000754644	0.104937	0.0519402	0.110559
ENSG00000197019	SERTAD1		-0.465208	-0.995688	-0.943435	-0.844164	-1.11498	-1.06373	-0.676765	-0.653094	-0.364978	4	4	1	0.171054	0.00129624	0.00292379	0.0107023	0.00155214	0.00203944	0.0776029	0.0886466	0.339909
ENSG00000104419	NDRG1		-0.322544	-1.00209	-0.912804	-1.16514	-0.97351	-1.07651	-0.881831	-0.632739	-0.229836	4	4	1	0.527236	0.0162833	0.0314693	0.00842763	0.0438136	0.0233967	0.0836062	0.217548	0.69235
ENSG00000051108	HERPUD1		-0.585633	-1.00267	-0.912715	-0.873542	-0.996194	-0.97003	-0.642007	-0.549181	-0.267593	5	4	1	0.136078	0.00606052	0.0139713	0.0238911	0.0180161	0.0188916	0.142909	0.228025	0.587666
ENSG00000138166	DUSP5		-0.509502	-1.02666	-1.16922	-1.18128	-0.976966	-1.21216	-0.757772	-0.678091	-0.194577	4	4	1	0.274216	0.0125353	0.00503679	0.00710538	0.0411049	0.00842669	0.125325	0.186117	0.743844
ENSG00000265112	MIR3153		-0.796342	-1.05086	-1.16384	-1.2497	-1.54995	-1.33661	-0.660325	-0.820738	-0.390006	5	4	1	0.156441	0.0491674	0.0297446	0.0237452	0.0101847	0.0266406	0.300015	0.204351	0.573917
ENSG00000266967	AARSD1		-1.0356	-1.07373	-0.988559	-0.85269	-1.23717	-1.31294	-0.837201	-0.500196	-0.540149	5	4	1	0.0131199	0.00953005	0.019115	0.0510881	0.00913271	0.00540972	0.0961916	0.333125	0.277536
ENSG00000177426	TGIF1		-0.700539	-1.09414	-1.27312	-1.14161	-1.34331	-1.36929	-0.797014	-0.810262	-0.483783	5	4	1	0.116548	0.00921769	0.00299494	0.010508	0.00488139	0.00357359	0.115135	0.11928	0.349781
ENSG00000099985	OSM		-0.39701	-1.09491	-0.926572	-0.882075	-0.912579	-1.15448	-0.639814	-0.59598	-0.288508	4	4	1	0.361401	0.00408894	0.016521	0.0275764	0.0376195	0.00715463	0.157579	0.203665	0.564689
ENSG00000233560	KRT8P39		-0.975927	-1.11053	-0.883389	-0.904616	-0.711898	-0.88613	-0.599655	-0.507122	-0.788862	5	4	1	0.00992444	0.00348868	0.0210455	0.0210904	0.104903	0.0429354	NA	0.265454	0.0681773
ENSG00000126759	CFP		-0.827588	-1.11978	-1.07215	-1.13111	-1.03571	-1.09749	-0.887265	-0.795885	-0.35923	5	4	1	0.0640846	0.0107941	0.0166457	0.0137667	0.0401983	0.0310627	NA	0.130331	0.517095
ENSG00000110025	SNX15		-0.955572	-1.12102	-0.718885	-1.00644	-1.03261	-1.31973	-0.452715	-0.61106	-0.623834	5	4	1	0.0210845	0.00663023	0.0927957	0.0192054	0.0291946	0.00543813	NA	0.218125	0.196703
ENSG00000142178	SIK1		-0.703954	-1.17566	-1.26702	-1.30668	-1.3241	-1.42701	-0.920332	-0.856811	-0.59419	5	4	1	0.126058	0.0062372	0.00375474	0.00436175	0.00670819	0.0028823	0.0820233	0.108774	0.252539
ENSG00000266680	RP5-1148A21.3		-0.638724	-1.2071	-1.3188	-1.36611	-1.31966	-1.58641	-0.824063	-1.05849	-0.415737	5	4	1	0.193875	0.0093614	0.00610963	0.00575484	0.0137137	0.00397478	NA	NA	0.468281
ENSG00000267183	AC010525.6		-1.48874	-1.21858	-1.58476	-1.37653	-1.04092	-1.8035	-1.22563	-1.52738	-1.69819	5	4	1	0.0101604	0.0317427	0.00828585	0.0200639	0.111778	0.00971557	NA	NA	NA
ENSG00000199961	SNORD1B		-1.11869	-1.24642	-1.19338	-0.94587	-1.80981	-1.12678	-0.974718	-0.739542	-0.814469	5	4	1	0.0190606	0.00886614	0.0140329	0.0558028	0.0013244	0.0419962	NA	NA	0.137127
ENSG00000117289	TXNIP		-0.445574	-1.26882	-1.27385	-1.15782	-1.29929	-1.40063	-0.896667	-0.717111	-0.279509	4	4	1	0.487444	0.0158459	0.0167209	0.0368584	0.032593	0.0178963	0.152166	0.27787	0.708685
ENSG00000105711	SCN1B		-0.762075	-1.29104	-1.26531	-0.915354	-1.39028	-1.57206	-0.800887	-0.774001	-0.668023	5	4	1	0.083203	0.00289635	0.00415152	0.0398802	0.00479043	0.00162851	NA	0.134167	0.182265
ENSG00000142871	CYR61		-0.830563	-1.32228	-1.46154	-1.72939	-1.36194	-1.74929	-0.65726	-0.972172	-0.193191	5	4	1	0.150483	0.0146603	0.00812418	0.00278211	0.0297984	0.00464963	0.32032	0.143202	0.813464
ENSG00000196754	S100A2		-0.364982	-1.32669	-1.45122	-1.19683	-1.22693	-1.50086	-0.900225	-0.820177	-0.215439	4	4	1	0.504869	0.00334809	0.00174155	0.01179	0.0177958	0.00308465	0.0988975	0.137008	0.735896
ENSG00000172382	PRSS27		-0.91268	-1.32982	-1.7165	-1.29238	-1.99564	-1.27761	-0.728471	-1.00996	-1.01417	5	4	1	0.0750582	0.00776042	0.00128731	0.0136321	0.000760083	0.0259242	NA	0.0949268	0.0758253
ENSG00000272947	RP11-71H17.9		-0.731283	-1.34065	-1.07801	-0.835079	-0.903411	-1.39196	-0.449121	-0.715167	-0.505416	5	4	1	0.0514925	0.00046423	0.00471405	0.0299328	0.0331561	0.00142606	NA	0.108774	0.244751
ENSG00000212123	PRR22		-0.976994	-1.34559	-1.00993	-0.529933	-1.04502	-0.830571	-0.797574	-0.56272	-0.913656	4	4	1	0.0102947	0.000537443	0.00925877	0.200609	0.0163425	0.059894	NA	0.217937	0.0344228
ENSG00000087074	PPP1R15A		-0.926956	-1.37283	-1.30361	-1.32206	-1.88641	-1.50642	-0.99884	-0.91583	-0.511716	5	4	1	0.132896	0.0170062	0.0255966	0.029989	0.00382855	0.0204274	0.145863	0.202791	0.495497
ENSG00000175197	DDIT3		-0.772244	-1.38263	-1.21395	-1.22038	-1.74494	-1.37927	-0.888632	-0.714545	-0.414245	5	4	1	0.164742	0.00678916	0.0193024	0.0237387	0.00264037	0.0163888	0.145233	0.265401	0.540048
ENSG00000067082	KLF6		-0.829692	-1.40111	-1.48461	-1.46684	-1.55775	-1.52105	-0.964913	-0.922008	-0.463782	5	4	1	0.128405	0.0059502	0.00407156	0.0069242	0.00706387	0.0074423	0.115834	0.146514	0.485557
ENSG00000174871	CNIH2		-1.36035	-1.41367	-1.42918	-1.72224	-1.38975	-2.09274	-1.01641	-1.17275	-0.762626	5	4	1	0.0355806	0.0279069	0.0299831	0.0119983	0.0608166	0.00899741	NA	NA	NA
ENSG00000182324	KCNJ14		-1.15802	-1.41501	-1.4228	-1.52096	-0.790329	-1.00532	-0.588706	-1.02437	-0.796054	5	4	1	0.0089307	0.00143931	0.00193709	0.00156272	0.126988	0.0495496	NA	0.0567037	0.117852
ENSG00000120129	DUSP1		-0.720196	-1.41806	-1.32297	-1.25899	-1.45317	-1.46799	-0.898167	-0.872293	-0.473476	5	4	1	0.232443	0.00871432	0.0162053	0.0280683	0.0195685	0.0159406	0.16609	0.196182	0.503556
ENSG00000128965	CHAC1		-0.706248	-1.44473	-1.18616	-1.0585	-1.49305	-1.32048	-0.751789	-0.704375	-0.343964	5	4	1	0.207214	0.00436218	0.021103	0.0495141	0.00962663	0.0210734	0.216993	0.268373	0.619562
ENSG00000235863	B3GALT4		-0.848624	-1.46737	-1.3578	-1.11103	-1.17879	-1.33867	-0.544572	-0.766913	-1.04476	5	4	1	0.0978185	0.00338319	0.00736974	0.0317427	0.0391899	0.018504	NA	0.20293	0.0671732
ENSG00000264940	SNORD3C		-1.12474	-1.52434	-1.49507	-1.58825	-1.6741	-1.79212	-1.10695	-1.14852	-0.807212	5	4	1	0.0750582	0.0124651	0.0162527	0.0135855	0.0176128	0.00972817	0.128906	0.123022	0.26908
ENSG00000162461	SLC25A34		-0.850916	-1.56514	-1.79094	-1.30256	-2.15619	-1.83112	-0.752367	-0.947902	-0.975269	5	4	1	0.194209	0.0119214	0.00591358	0.0426667	0.00379298	0.0123396	NA	NA	NA
ENSG00000272476	RP1-191J18.66		-0.928444	-1.69578	-1.13266	-1.23617	-0.952502	-1.30155	-0.615871	-0.835743	-0.503773	5	4	1	0.0462965	0.000490233	0.016452	0.011213	0.0731805	0.0155875	NA	NA	0.35682
ENSG00000273230	RP11-1246C19.1		-0.773302	-1.70244	-1.48228	-1.37829	-1.42772	-1.43034	-0.963469	-0.831874	-0.693679	5	4	1	0.182155	0.0018181	0.00732256	0.0148162	0.0218215	0.020885	NA	0.207087	0.280725
ENSG00000184557	SOCS3		-0.877406	-1.73946	-1.58519	-1.59715	-1.72666	-1.7165	-0.949765	-1.04293	-0.626228	5	4	1	0.170013	0.00298479	0.00752759	0.0102127	0.00958571	0.00859623	0.176712	0.153172	0.394372
ENSG00000177606	JUN		-0.871725	-1.84146	-1.96355	-1.76121	-1.63438	-2.04626	-0.980863	-1.14388	-0.679302	5	4	1	0.242573	0.00580519	0.00375474	0.0125073	0.0343329	0.00599358	0.22039	0.17003	0.421882
ENSG00000125740	FOSB		-0.962437	-1.86997	-1.91744	-1.918	-2.38096	-2.09458	-0.930209	-1.46321	-0.770279	5	4	1	0.195043	0.00588235	0.0053614	0.00790537	0.0020523	0.00593772	0.255669	0.0773613	0.354025
ENSG00000199133	MIRLET7D		-1.3149	-1.94871	-1.63423	-1.93609	-2.6525	-2.24098	-0.505787	-0.899737	-0.74983	5	4	1	0.106719	0.0140631	0.0422191	0.0197774	0.00496915	0.0156343	NA	NA	NA
ENSG00000261490	RP11-448G15.3		-1.22319	-1.95155	-1.91984	-1.60879	-1.66745	-1.62769	-1.00325	-0.885002	-0.54593	5	4	1	0.0713867	0.00290418	0.00387815	0.0194355	0.0271209	0.028921	0.19842	0.27844	0.521539
ENSG00000186594	MIR22HG		-1.1302	-1.96833	-2.21402	-2.24294	-2.19846	-1.79274	-1.1832	-1.34139	-0.760537	5	4	1	0.10828	0.00333455	0.00145957	0.00177236	0.00389388	0.0176645	0.137686	0.103219	0.351223
ENSG00000254665	RP11-152H18.3		-0.989729	-2.05897	-1.78034	-1.48016	-1.36657	-1.3354	-0.829974	-0.897445	-0.926601	5	4	1	0.0875365	0.000425603	0.00225857	0.0123998	0.0347291	0.0399746	NA	0.188155	0.155757
ENSG00000135407	AVIL		-1.04928	-2.3618	-1.53342	-1.90177	-2.52091	-2.29988	-0.977292	-1.03458	-1.22998	5	4	1	0.191435	0.00249035	0.0463592	0.0162416	0.00498353	0.00970462	NA	NA	NA
ENSG00000170345	FOS		-0.72402	-2.52838	-2.47953	-2.29287	-2.7119	-2.46447	-1.18251	-1.2165	-0.461744	5	4	1	0.564775	0.0112001	0.0143036	0.0298338	0.018083	0.0300173	0.337698	0.335632	0.749495
ENSG00000130518	KIAA1683		-1.35641	-2.62849	-3.01939	-2.76028	-3.24709	-4.9916	-1.58503	-1.60821	-0.795875	5	4	1	0.26242	0.02067	0.0112374	0.0210213	0.017367	0.00439319	NA	NA	NA
ENSG00000122877	EGR2		-1.1358	-2.641	-2.65125	-2.83779	-2.8155	-2.60232	-1.23101	-1.1256	-0.13585	5	4	1	0.311275	0.00769349	0.00833727	0.00718688	0.0132744	0.0205214	0.309157	0.369652	0.932754
ENSG00000208028	MIR616		-1.60397	-2.84658	-2.22664	-2.1581	-2.93734	-2.19383	-1.03911	-1.31815	-0.920392	5	4	1	0.0537637	0.000705442	0.00752759	0.012281	0.00228902	0.0190008	NA	NA	0.347003
ENSG00000115919	KYNU		0.369239	0.587363	0.653573	0.637142	0.681636	0.687859	0.506425	0.481398	0.39884	4	4	2	0.0660353	0.00223034	0.00112908	0.00177236	0.00162796	0.00128121	0.0521518	0.0490508	0.07402
ENSG00000254006	RP11-1D12.2		0.348135	0.530407	0.64833	0.553448	0.623147	0.619661	0.47094	0.468489	0.257669	2	4	2	0.0717556	0.00419148	0.000822346	0.00502933	0.00284868	0.00248583	0.0537618	0.0463829	0.250794
ENSG00000107290	SETX		0.551582	0.508628	0.508342	0.372007	0.594694	0.632503	0.294718	0.264135	0.421577	1	4	2	0.00316403	0.00588235	0.00657081	0.0595274	0.00452515	0.00195664	0.181653	0.254361	0.047379
ENSG00000145725	PPIP5K2		0.263715	0.383066	0.405872	0.366271	0.452658	0.514089	0.180483	0.299825	0.346324	0	4	2	0.0670268	0.00561544	0.00380918	0.0123553	0.00381402	0.000817097	0.28774	0.0770758	0.0270647
ENSG00000183742	MACC1		0.438532	0.381677	0.348175	0.288782	0.456526	0.493398	0.139723	0.225176	0.343387	0	4	2	0.00272355	0.00776042	0.0168276	0.0602938	0.00498353	0.00191935	0.447506	0.209056	0.0360955
ENSG00000138018	EPT1		0.226905	0.3802	0.507375	0.376513	0.474302	0.615553	0.234124	0.320142	0.345303	0	4	2	0.162512	0.0109094	0.00112908	0.0163187	0.00498353	0.00023027	0.189965	0.0808915	0.0439139
ENSG00000196950	SLC39A10		0.18933	0.361653	0.367737	0.297966	0.365524	0.417391	0.106564	0.276398	0.316607	0	4	2	0.175872	0.00470537	0.00447256	0.0277027	0.0122044	0.00329511	0.524784	0.0781179	0.0291656
ENSG00000196914	ARHGEF12		0.412178	0.360683	0.321347	0.223997	0.43028	0.462258	0.234226	0.15709	0.344273	0	4	2	0.00526333	0.0133488	0.03061	0.167893	0.00943966	0.00440232	0.179954	0.404983	0.0385113
ENSG00000075884	ARHGAP15		0.308645	0.342473	0.270743	0.18995	0.378366	0.337388	0.188721	0.21019	0.389554	0	4	2	0.00518184	0.00150206	0.0146655	0.110267	0.00198874	0.00543813	0.148744	0.119205	0.00131603
ENSG00000213160	KLHL23		0.172911	0.340385	0.36971	0.396445	0.451393	0.477121	0.152677	0.333619	0.228283	0	4	2	0.201733	0.00551817	0.00304466	0.00219202	0.00112447	0.000482175	0.312917	0.0342541	0.112038
ENSG00000162614	NEXN		0.205781	0.3072	0.256523	0.142551	0.283209	0.321232	0.0773333	0.168977	0.229073	0	4	2	0.0442974	0.0017984	0.0112056	0.201578	0.0113473	0.00357687	0.56064	0.170664	0.0446147
ENSG00000143119	CD53		0.237674	0.29793	0.246585	0.170923	0.252261	0.241152	0.228137	0.229818	0.270481	0	4	2	0.0243482	0.00396067	0.0190112	0.134323	0.0350259	0.0429995	0.0771573	0.0718524	0.0198275
ENSG00000174718	KIAA1551		0.355466	0.294917	0.293687	0.23742	0.411386	0.418615	0.108759	0.186661	0.338644	0	4	2	0.00365035	0.0146506	0.0166	0.0670764	0.00264954	0.00173518	0.487241	0.214741	0.0114971
ENSG00000130921	C12orf65		0.151616	0.288221	0.246656	0.302598	0.294991	0.29717	0.295022	0.220547	0.143874	0	4	2	0.164742	0.00396067	0.015626	0.00436175	0.00917743	0.00780275	0.0428467	0.0727587	0.233608
ENSG00000157500	APPL1		0.251027	0.280374	0.261566	0.261284	0.217684	0.306344	0.0930803	0.224086	0.284079	0	4	2	0.0264673	0.0112443	0.0199023	0.0255486	0.0975202	0.0135802	0.519972	0.102815	0.0225171
ENSG00000169519	METTL15		0.284438	0.279244	0.333155	0.350203	0.226087	0.321582	0.103982	0.287085	0.244804	0	4	2	0.0100528	0.0107941	0.00279259	0.00243637	0.0796483	0.00853281	0.464043	0.0403239	0.0533282
ENSG00000101464	PIGU		0.232296	0.269637	0.266463	0.232077	0.112294	0.164804	0.189706	0.24236	0.281538	0	4	2	0.0187574	0.00569317	0.00714377	0.0239873	0.391599	0.166629	0.10976	0.0491204	0.00883626
ENSG00000068366	ACSL4		0.189025	0.261072	0.307686	0.263428	0.28811	0.358394	0.0966455	0.24162	0.242654	0	4	2	0.0897879	0.0135812	0.00411649	0.0177885	0.0177307	0.00218119	0.479996	0.0670811	0.0460633
ENSG00000120756	PLS1		0.176676	0.254919	0.270366	0.224285	0.225124	0.265004	0.0634807	0.23151	0.299893	0	4	2	0.0722973	0.00679381	0.00465422	0.0239873	0.0388266	0.0120216	0.620529	0.0511857	0.00324194
ENSG00000156531	PHF6		0.271444	0.244797	0.250781	0.227138	0.381391	0.353502	0.0430784	0.200366	0.289445	0	4	2	0.0210845	0.0372444	0.034116	0.0679044	0.00366243	0.0061788	0.804128	0.166879	0.0276269
ENSG00000156253	RWDD2B		0.315305	0.241872	0.151282	0.234114	0.252831	0.271419	0.260574	0.183478	0.271343	0	4	2	0.00297481	0.0213623	0.188847	0.0342333	0.0364549	0.0220046	0.0572678	0.159871	0.0213152
ENSG00000121892	PDS5A		0.198641	0.235742	0.274124	0.211667	0.304782	0.357202	0.129742	0.146263	0.254635	0	4	2	0.0557654	0.0186624	0.00690862	0.0465516	0.00724128	0.00130109	0.290683	0.241826	0.0243556
ENSG00000058091	CDK14		0.333954	0.235379	0.22584	0.175235	0.355987	0.353682	0.106118	0.215188	0.334985	0	4	2	0.00154799	0.0236429	0.0331785	0.122351	0.00220784	0.00197351	0.422009	0.0894137	0.00243509
ENSG00000096063	SRPK1		0.0980639	0.23513	0.244897	0.201294	0.340139	0.36299	0.210468	0.182693	0.214379	0	4	2	0.360853	0.0109522	0.00910392	0.0396082	0.00116834	0.000439071	0.0742942	0.111059	0.0428977
ENSG00000163507	KIAA1524		0.22301	0.233569	0.289361	0.201599	0.308069	0.38852	0.11402	0.184022	0.222088	0	4	2	0.0246177	0.0165019	0.00345401	0.0515534	0.00501815	0.000359462	0.348045	0.125609	0.0477726
ENSG00000152990	GPR125		0.254947	0.232204	0.330449	0.320919	0.413184	0.403096	0.301996	0.295037	0.184494	0	4	2	0.0325182	0.0518263	0.00516483	0.00943513	0.0015737	0.00176282	0.0521518	0.0461553	0.186633
ENSG00000131725	WDR44		0.222848	0.226866	0.262258	0.271895	0.407672	0.301958	0.0673758	0.219107	0.260308	0	4	2	0.053205	0.0465962	0.02115	0.0197904	0.000984505	0.0160956	0.664186	0.109972	0.0419188
ENSG00000113719	ERGIC1		0.163064	0.226763	0.209555	0.219833	0.239601	0.236396	0.269506	0.197851	0.148174	0	4	2	0.0530699	0.00536575	0.0112374	0.0108622	0.00949507	0.00918727	0.0322398	0.0544935	0.121343
ENSG00000133114	GPALPP1		0.124217	0.221893	0.215589	0.226142	0.271021	0.331368	0.140053	0.193276	0.200985	0	4	2	0.18744	0.00947566	0.0131611	0.012486	0.00499799	0.000503834	0.174996	0.0676487	0.0403046
ENSG00000124209	RAB22A		0.290495	0.213132	0.180175	0.173088	0.24429	0.329304	0.0655702	0.150167	0.19954	0	4	2	0.000716358	0.0117994	0.0382964	0.0553805	0.0110703	0.00048832	0.560843	0.154533	0.0396238
ENSG00000172954	LCLAT1		0.171741	0.212731	0.222487	0.212617	0.246296	0.290716	0.0914488	0.177264	0.21897	0	4	2	0.0690291	0.0191729	0.0161385	0.0260946	0.017345	0.00397478	0.430879	0.114199	0.0345539
ENSG00000123600	METTL8		0.17323	0.209776	0.163703	0.115629	0.196056	0.231207	0.0804284	0.0810436	0.176413	0	4	2	0.00922725	0.00134334	0.0149164	0.108411	0.0087595	0.00155605	0.329127	0.333682	0.0172706
ENSG00000138758	2011-09-01		0.206164	0.202344	0.187685	0.103259	0.261393	0.222223	0.0921245	0.0982414	0.260351	0	4	2	0.0166585	0.0173584	0.0304428	0.298669	0.00659505	0.020743	0.390988	0.365454	0.00499515
ENSG00000069869	NEDD4		0.327418	0.184588	0.228378	0.226782	0.29241	0.269785	0.0994327	0.181909	0.300983	0	4	2	0.000776405	0.0629478	0.0198515	0.0257608	0.00717209	0.0125234	0.417508	0.125925	0.00400581
ENSG00000155313	USP25		0.116336	0.181957	0.24813	0.204888	0.209105	0.302237	0.126399	0.209402	0.13258	0	4	2	0.195987	0.0266996	0.00277841	0.0163938	0.0257226	0.000847529	0.19842	0.042576	0.170975
ENSG00000148019	CEP78		0.233131	0.166535	0.185825	0.157362	0.319239	0.332865	0.0962649	0.119943	0.212682	0	4	2	0.00433533	0.0424934	0.022981	0.068599	0.000549345	0.00023027	0.336304	0.230573	0.0184011
ENSG00000143924	EML4		0.212103	0.15565	0.141713	0.10809	0.187938	0.240544	0.0665625	0.061908	0.207019	0	4	2	0.00222982	0.023025	0.0426497	0.15272	0.0162973	0.00144143	0.445808	0.495322	0.00537897
ENSG00000174233	ADCY6		-0.151427	-0.188289	-0.20205	-0.105962	-0.264056	-0.273449	-0.170607	-0.182053	-0.245078	0	4	2	0.0488849	0.0114298	0.00752759	0.205264	0.00162796	0.000991713	0.0733661	0.0519402	0.00221219
ENSG00000165458	INPPL1		-0.157942	-0.191357	-0.211096	-0.130839	-0.191087	-0.226559	-0.100016	-0.181322	-0.204772	0	4	2	0.0447111	0.0119214	0.0063724	0.115981	0.0302059	0.00780275	0.284778	0.0567037	0.0164809
ENSG00000173120	KDM2A		-0.147852	-0.203591	-0.253649	-0.182573	-0.224971	-0.240435	-0.209317	-0.233382	-0.172073	0	4	2	0.0845915	0.0125739	0.00226713	0.0343629	0.0164613	0.00847378	0.0531912	0.0284947	0.0687785
ENSG00000100359	SGSM3		-0.216678	-0.214542	-0.267396	-0.155139	-0.239542	-0.38925	-0.193701	-0.206473	-0.285824	0	4	2	0.0192138	0.0189374	0.00399123	0.120292	0.0224492	0.000175894	0.0836062	0.0673526	0.00400581
ENSG00000196428	TSC22D2		-0.229329	-0.216313	-0.210699	-0.144792	-0.216075	-0.126365	-0.193474	-0.230587	-0.227686	0	4	2	0.0131647	0.0184254	0.0236421	0.153389	0.0419548	0.2821	0.0849212	0.046662	0.0288633
ENSG00000076944	STXBP2		-0.246446	-0.225937	-0.204095	-0.117969	-0.282901	-0.307158	-0.151632	-0.168927	-0.261469	0	4	2	0.00744888	0.0135486	0.0292858	0.254842	0.00613868	0.00281015	0.169071	0.130811	0.0100048
ENSG00000008256	CYTH3		-0.142018	-0.229363	-0.27487	-0.22096	-0.349245	-0.276836	-0.285759	-0.248692	-0.131571	0	4	2	0.217513	0.0287531	0.00941269	0.0447272	0.00301117	0.0185063	0.0454813	0.0559539	0.299712
ENSG00000112511	PHF1		-0.286864	-0.237381	-0.191978	-0.244817	-0.39765	-0.400609	-0.202559	-0.159429	-0.322459	0	4	2	0.00661259	0.024264	0.0798189	0.0263683	0.000835932	0.000724992	0.112008	0.217309	0.00503472
ENSG00000077044	DGKD		-0.184794	-0.267052	-0.189759	-0.223692	-0.219112	-0.228669	-0.13731	-0.203599	-0.247906	0	4	2	0.0555	0.00424005	0.0483263	0.0230319	0.0424845	0.0322419	0.22133	0.0763068	0.0179987
ENSG00000160271	RALGDS		-0.260388	-0.270574	-0.255983	-0.1982	-0.422984	-0.346217	-0.211222	-0.196789	-0.248981	0	4	2	0.0172482	0.0119471	0.0195811	0.0902472	0.000637919	0.00397478	0.106603	0.141306	0.0443026
ENSG00000011243	AKAP8L		-0.273131	-0.276038	-0.263245	-0.20069	-0.352131	-0.349756	-0.248037	-0.262644	-0.300574	0	4	2	0.0141598	0.0121683	0.018834	0.0942143	0.00484906	0.00444004	0.0753829	0.0567037	0.0150596
ENSG00000177595	PIDD		-0.218255	-0.291258	-0.303227	-0.255579	-0.528975	-0.549145	-0.26291	-0.295162	-0.399379	0	4	2	0.0863751	0.016344	0.0135313	0.0468148	0.000174309	0.000100508	0.0778751	0.0544935	0.00212745
ENSG00000180901	KCTD2		-0.17173	-0.292334	-0.388504	-0.342151	-0.269006	-0.290861	-0.303121	-0.250449	-0.124971	0	4	2	0.14633	0.00769349	0.000822346	0.00328676	0.0338632	0.0192738	0.0454813	0.0665203	0.356289
ENSG00000140983	RHOT2		-0.321275	-0.29238	-0.255456	-0.254327	-0.250888	-0.372859	-0.16496	-0.256065	-0.323985	0	4	2	0.00661259	0.0124651	0.0329214	0.0401857	0.0686805	0.00433899	0.24436	0.0763068	0.0134409
ENSG00000204231	RXRB		-0.254325	-0.293149	-0.21112	-0.193369	-0.340719	-0.333099	-0.166053	-0.194884	-0.258929	0	4	2	0.00992444	0.00274652	0.0347685	0.0645915	0.0020523	0.00218119	0.156261	0.107204	0.0183949
ENSG00000103197	TSC2		-0.227672	-0.304338	-0.279792	-0.283424	-0.243353	-0.316712	-0.185278	-0.321231	-0.216492	0	4	2	0.0451047	0.00579615	0.012419	0.0144461	0.0582333	0.0101864	0.160255	0.0260226	0.0901711
ENSG00000110171	TRIM3		-0.275344	-0.317321	-0.401276	-0.335689	-0.708173	-0.513447	-0.404263	-0.344088	-0.452771	1	4	2	0.098774	0.0498752	0.0126888	0.045133	0.000120301	0.00382833	0.0537618	0.0764481	0.00992194
ENSG00000103245	NARFL		-0.299213	-0.318621	-0.340218	-0.210329	-0.317005	-0.350243	-0.153582	-0.211981	-0.29041	0	4	2	0.0182425	0.0107704	0.00721441	0.124807	0.0279355	0.0124971	0.31955	0.17325	0.0422319
ENSG00000251992	SCARNA17		-0.517928	-0.321817	-0.383903	-0.382003	-0.485483	-0.612509	-0.287745	-0.319662	-0.520758	0	4	2	0.00365035	0.074771	0.0332451	0.0376902	0.0156177	0.00215843	0.172923	0.135208	0.00758355
ENSG00000181404	XXyac-YRM2039.2		-0.297818	-0.328357	-0.295303	-0.191976	-0.423535	-0.33893	-0.27781	-0.223126	-0.360925	0	4	2	0.0110022	0.00482863	0.0126464	0.129697	0.00125868	0.00963482	0.0664978	0.117935	0.00461076
ENSG00000112715	VEGFA		-0.342652	-0.329634	-0.309028	-0.240793	-0.555313	-0.426653	-0.297325	-0.236909	-0.373363	0	4	2	0.00543835	0.00675783	0.012366	0.0652119	8.60344e-05	0.00155605	0.0606095	0.116939	0.00492854
ENSG00000118369	USP35		-0.231897	-0.334196	-0.412993	-0.286231	-0.423842	-0.39326	-0.301154	-0.289227	-0.290662	0	4	2	0.0713425	0.00716426	0.0014182	0.0281187	0.00257985	0.00494806	0.0639665	0.0580105	0.040647
ENSG00000143507	DUSP10		-0.215991	-0.340007	-0.386831	-0.450021	-0.366023	-0.373077	-0.383314	-0.368296	-0.0457586	0	4	2	0.1625	0.0170964	0.00752759	0.00286982	0.0259688	0.0208821	0.0501343	0.042576	0.836179
ENSG00000079313	REXO1		-0.372631	-0.34032	-0.310752	-0.258843	-0.253219	-0.297276	-0.211009	-0.296955	-0.396022	0	4	2	0.00254387	0.00510794	0.0117101	0.0437868	0.076001	0.0320587	0.145863	0.0519402	0.00234043
ENSG00000182087	TMEM259		-0.346195	-0.348951	-0.330565	-0.229095	-0.332626	-0.431328	-0.250084	-0.27865	-0.380837	0	4	2	0.00554996	0.00473129	0.00816058	0.0868404	0.0191493	0.00159846	0.0956304	0.0683232	0.00464105
ENSG00000108515	ENO3		-0.177674	-0.349186	-0.393856	-0.308643	-0.376031	-0.47707	-0.326443	-0.246514	-0.314255	0	4	2	0.249525	0.011259	0.0049053	0.033838	0.0174429	0.00190319	0.0676087	0.149182	0.0478855
ENSG00000060491	OGFR		-0.354145	-0.361129	-0.347378	-0.335725	-0.295482	-0.430035	-0.191398	-0.290727	-0.3531	0	4	2	0.0100274	0.00785509	0.0119774	0.0195302	0.0641394	0.00461375	0.244855	0.0816492	0.0211617
ENSG00000100258	LMF2		-0.377981	-0.367023	-0.322461	-0.259709	-0.396449	-0.379135	-0.179968	-0.281054	-0.385674	0	4	2	0.00528634	0.00604641	0.0176422	0.0704934	0.00919975	0.0116463	0.27068	0.0874757	0.00909392
ENSG00000225697	SLC26A6		-0.544727	-0.396474	-0.303171	-0.270853	-0.586719	-0.51916	-0.309663	-0.332145	-0.434621	1	4	2	0.000135324	0.00444939	0.0332863	0.0703501	0.000284882	0.00083479	0.0761592	0.0567037	0.00415461
ENSG00000110719	TCIRG1		-0.339771	-0.405253	-0.372717	-0.272001	-0.46462	-0.500277	-0.235555	-0.308	-0.430512	0	4	2	0.0206154	0.00510794	0.0110956	0.0815323	0.00458742	0.0017664	0.173712	0.0821985	0.00654783
ENSG00000148384	INPP5E		-0.336053	-0.409648	-0.364806	-0.228864	-0.322732	-0.429688	-0.166999	-0.28412	-0.358838	0	4	2	0.00937716	0.00132215	0.0050614	0.100539	0.0292404	0.00265616	0.288557	0.0718524	0.012013
ENSG00000146067	FAM193B		-0.446683	-0.440859	-0.418165	-0.30229	-0.578092	-0.492802	-0.263611	-0.305305	-0.43564	0	4	2	0.00411547	0.00406387	0.00717153	0.0659739	0.000903504	0.00397478	0.149799	0.108774	0.0101504
ENSG00000273329	RP11-448A19.1		-0.547151	-0.446828	-0.418169	-0.422314	-0.374334	-0.409186	-0.270077	-0.236614	-0.448673	0	4	2	0.00245089	0.0115786	0.0204839	0.023315	0.0703499	0.046553	0.203736	0.281706	0.0254387
ENSG00000214021	TTLL3		-0.397472	-0.448181	-0.426814	-0.475817	-0.346393	-0.45076	-0.378232	-0.396628	-0.473284	0	4	2	0.0464341	0.0209747	0.0306932	0.0197053	0.13676	0.0442276	0.10681	0.0962524	0.0321449
ENSG00000104859	CLASRP		-0.365972	-0.456516	-0.336801	-0.251724	-0.417699	-0.491705	-0.167338	-0.306166	-0.374261	0	4	2	0.00471837	0.000420865	0.00957553	0.0658854	0.00389388	0.000560089	0.285092	0.0558076	0.00768217
ENSG00000232815	LINC00537		-0.145785	-0.484229	-0.460161	-0.482094	-0.667194	-0.562031	-0.609659	-0.441006	-0.480655	1	4	2	0.580684	0.0227863	0.0341549	0.0300641	0.00563941	0.0208045	0.0454813	0.0851299	0.0500164
ENSG00000123933	MXD4		-0.207117	-0.492159	-0.774013	-0.682141	-0.58904	-0.8775	-0.495043	-0.618044	-0.247111	3	4	2	0.482612	0.0463959	0.00174155	0.008141	0.0355934	0.00114886	0.0925659	0.0452268	0.420846
ENSG00000179698	KIAA1875		-0.629307	-0.500234	-0.395214	-0.342993	-0.498321	-0.497423	-0.243956	-0.326359	-0.445862	1	4	2	0.00135178	0.00922734	0.0453139	0.101321	0.0246293	0.0223903	0.300873	0.173757	0.0430588
ENSG00000237296	SMG1P1		-0.601805	-0.533322	-0.414612	-0.584749	-0.700473	-0.502506	-0.463389	-0.472376	-0.616696	2	4	2	0.00525557	0.0120418	0.059115	0.00954031	0.00379298	0.0412697	0.0778751	0.0716406	0.00883626
ENSG00000074855	ANO8		-0.493521	-0.551871	-0.485311	-0.411482	-0.399557	-0.578683	-0.265427	-0.457406	-0.552678	0	4	2	0.00806407	0.00290418	0.00996142	0.0350271	0.0649718	0.00519403	0.233212	0.0504813	0.00654783
ENSG00000139718	SETD1B		-0.60432	-0.575751	-0.560433	-0.68374	-0.338813	-0.488383	-0.242347	-0.554456	-0.419907	2	4	2	0.00160224	0.00223034	0.0035662	0.000747229	0.133762	0.0227386	0.294104	0.0239882	0.0539589
ENSG00000140332	TLE3		-0.377366	-0.576005	-0.519656	-0.48577	-0.322303	-0.47643	-0.277152	-0.416591	-0.260103	0	4	2	0.0124381	0.000118675	0.000928891	0.00219202	0.0667273	0.00434704	0.123076	0.0328663	0.140508
ENSG00000235245	RP11-122K13.12		-0.708078	-0.61059	-0.56808	-0.384508	-0.775098	-0.682905	-0.472492	-0.559857	-0.647211	3	4	2	0.00754982	0.020372	0.0348627	0.182497	0.00978448	0.0237748	0.134634	0.0783406	0.031297
ENSG00000168071	CCDC88B		-0.459008	-0.653002	-0.713753	-0.535019	-0.447814	-0.735602	-0.439798	-0.526618	-0.548328	2	4	2	0.0464341	0.00346686	0.00174155	0.0233429	0.0901498	0.00305809	0.105322	0.0573966	0.0310898
ENSG00000213722	DDAH2		-0.440321	-0.680565	-0.655502	-0.602495	-0.793017	-0.859752	-0.547725	-0.487557	-0.559943	4	4	2	0.0518233	0.00184102	0.00341794	0.00960404	0.00140859	0.000503315	0.0572678	0.0718524	0.0237883
ENSG00000265206	MIR142		-0.963354	-0.708582	-0.491151	-0.559143	-0.413234	-0.464356	-0.259961	-0.393305	-0.715924	2	4	2	2.79498e-06	0.000528077	0.0174403	0.00960404	0.085873	0.0485533	0.297608	0.11868	0.0015096
ENSG00000163463	KRTCAP2		-0.852574	-0.709624	-0.359059	-0.559511	-0.858913	-0.761827	-0.422918	-0.476309	-0.71226	3	4	2	0.00107642	0.00555552	0.196528	0.0362745	0.00312887	0.0083371	0.16559	0.125609	0.0124807
ENSG00000160781	PAQR6		-0.630955	-0.807348	-0.760107	-0.533296	-0.720842	-0.880261	-0.419229	-0.595093	-0.784011	4	4	2	0.0363895	0.00626404	0.0115328	0.0940365	0.0343453	0.00830165	0.236975	0.101706	0.0181357
ENSG00000121653	MAPK8IP1		-1.00104	-0.815525	-0.883195	-0.718264	-0.513352	-0.807002	-0.638375	-0.513535	-0.80977	4	4	2	0.00290736	0.0129727	0.00896356	0.0354022	0.194576	0.0345461	0.107388	0.195452	0.0310764
ENSG00000182685	BRICD5		-0.701261	-0.844822	-0.783339	-0.503618	-0.821924	-0.939856	-0.689293	-0.532774	-0.808717	4	4	2	0.0211352	0.00507598	0.0104476	0.123656	0.0172109	0.00543813	0.0727269	0.150701	0.01645
ENSG00000172602	RND1		-0.516811	-0.915047	-1.12014	-1.02406	-1.14051	-1.19193	-0.772827	-0.7695	-0.401051	4	4	2	0.113593	0.00305959	0.000651978	0.00177236	0.00117126	0.000598644	0.0567528	0.0484104	0.283136
ENSG00000224818	RP11-134G8.8		-0.472654	-0.949148	-0.825617	-0.755087	-1.08059	-1.08764	-0.763875	-0.817641	-0.366292	4	4	2	0.134767	0.00130095	0.00616607	0.0150565	0.0013244	0.00106681	0.0521518	0.0328663	0.30952
ENSG00000204228	HSD17B8		-1.07282	-1.0148	-0.951581	-0.968367	-1.42084	-1.26316	-0.624032	-0.889322	-1.19572	5	4	2	0.0249398	0.0321921	0.0489448	0.0509378	0.00874389	0.0193404	0.272056	0.121344	0.0254387
ENSG00000152076	CCDC74B		-0.560593	-1.04562	-1.06882	-0.798871	-1.13844	-1.09032	-0.373795	-0.718484	-0.692933	4	4	2	0.0652082	0.000479425	0.000808482	0.0104418	0.000835932	0.00118583	0.297632	0.0516158	0.0396747
ENSG00000135424	ITGA7		-0.691225	-1.19508	-1.35164	-1.34733	-1.10743	-1.47409	-0.571767	-1.06752	-0.475074	5	4	2	0.0690935	0.00126837	0.000747312	0.000770545	0.00874389	0.000560089	0.192256	0.0261241	0.283136
ENSG00000171320	ESCO2		0.263943	0.335358	0.412153	0.397803	0.492172	0.491074	0.205488	0.348905	0.304877	0	4	3	0.0581087	0.0123403	0.00249679	0.00558324	0.00117126	0.00097318	0.202774	0.042576	0.0488577
ENSG00000058804	NDC1		0.193473	0.303121	0.304221	0.304164	0.302127	0.409044	0.141361	0.282054	0.243531	0	4	3	0.0785882	0.0039207	0.00425768	0.00650171	0.0117152	0.000488262	0.27068	0.0378262	0.043195
ENSG00000171766	GATM		0.187919	0.29608	0.327727	0.293396	0.239769	0.295735	0.196169	0.286663	0.24501	0	4	3	0.0866266	0.00451361	0.00198439	0.008141	0.0482933	0.0112889	0.118659	0.0328663	0.0396994
ENSG00000148935	GAS2		0.150501	0.264847	0.33564	0.326199	0.253298	0.378533	0.225344	0.289915	0.247883	0	4	3	0.194861	0.0116799	0.00174155	0.00336938	0.0371027	0.00117509	0.0823643	0.0328663	0.0393182
ENSG00000101079	NDRG3		0.165746	0.254906	0.262429	0.226658	0.165901	0.242214	0.205741	0.215261	0.266333	0	4	3	0.0420706	0.00115986	0.00137352	0.00695797	0.0738069	0.00603445	0.0521518	0.0342541	0.00167597
ENSG00000133740	E2F5		0.131349	0.25408	0.219728	0.221154	0.256592	0.277987	0.131589	0.276647	0.268455	0	4	3	0.255591	0.0131641	0.0362316	0.0415012	0.0301972	0.0159749	0.297608	0.0369255	0.0198275
ENSG00000164347	GFM2		0.122157	0.161946	0.134705	0.129762	0.155315	0.223903	0.111577	0.159265	0.192426	0	4	3	0.0534851	0.00785509	0.0310355	0.0447272	0.0269097	0.000959174	0.129947	0.0408369	0.00374788
ENSG00000153560	UBP1		-0.206773	-0.188225	-0.249636	-0.3022	-0.170288	-0.221493	-0.23408	-0.219594	-0.126418	0	4	3	0.0139774	0.0247609	0.00335706	0.000747229	0.0836451	0.0189129	0.0454813	0.039766	0.205755
ENSG00000141551	CSNK1D		-0.216518	-0.20724	-0.308328	-0.286221	-0.308463	-0.368596	-0.211098	-0.27713	-0.291182	0	4	3	0.0471014	0.0556242	0.00407156	0.0106929	0.0102318	0.00169313	0.100193	0.040399	0.0135977
ENSG00000213995	CARKD		-0.147177	-0.215774	-0.216667	-0.220794	-0.304394	-0.322298	-0.175978	-0.212624	-0.220267	0	4	3	0.103996	0.0116385	0.0127426	0.0143273	0.00159722	0.000784238	0.0916737	0.0494136	0.0224157
ENSG00000121281	ADCY7		-0.160193	-0.260398	-0.27878	-0.222889	-0.244117	-0.297055	-0.151042	-0.230839	-0.217751	0	4	3	0.0510464	0.000988859	0.000822346	0.00817832	0.00661435	0.000809832	0.114993	0.0260226	0.0141135
ENSG00000158863	FAM160B2		-0.3662	-0.269908	-0.236426	-0.228793	-0.421517	-0.480072	-0.201005	-0.290182	-0.341964	0	4	3	0.00146227	0.0165704	0.0404455	0.0556095	0.000952933	0.000194926	0.137686	0.042576	0.00558781
ENSG00000141503	MINK1		-0.174529	-0.307195	-0.290528	-0.21919	-0.278344	-0.346346	-0.215439	-0.277621	-0.282429	0	4	3	0.118049	0.00346686	0.00638944	0.049515	0.0209856	0.00305809	0.0918064	0.0391705	0.01645
ENSG00000122515	ZMIZ2		-0.354071	-0.333053	-0.322452	-0.352555	-0.265141	-0.413599	-0.26233	-0.360331	-0.357396	0	4	3	0.00786646	0.0116754	0.016452	0.0117858	0.0901498	0.00510551	0.102708	0.0342541	0.0162571
ENSG00000100056	DGCR14		-0.180146	-0.340269	-0.36086	-0.338605	-0.318999	-0.400309	-0.161463	-0.324387	-0.279435	0	4	3	0.154495	0.00377295	0.00254299	0.00651644	0.0177557	0.00218119	0.257969	0.0328663	0.0368276
ENSG00000143373	ZNF687		-0.228221	-0.360404	-0.352927	-0.286512	-0.289464	-0.336724	-0.218052	-0.292356	-0.323336	0	4	3	0.0506	0.00132594	0.00217013	0.0155907	0.0263129	0.0076963	0.111013	0.042576	0.0097285
ENSG00000197136	PCNXL3		-0.377166	-0.377617	-0.390723	-0.374124	-0.252019	-0.349743	-0.269711	-0.34173	-0.383527	0	4	3	0.00408439	0.00354197	0.00304466	0.00651644	0.101399	0.0163938	0.088092	0.0393669	0.00707868
ENSG00000167470	MIDN		-0.34216	-0.433183	-0.531079	-0.366205	-0.248594	-0.525354	-0.28955	-0.38378	-0.377344	0	4	3	0.0305235	0.00526268	0.00101849	0.0250711	0.19335	0.00224025	0.120404	0.0499266	0.0323214
ENSG00000205746	RP11-1212A22.1		-0.370272	-0.467901	-0.408674	-0.269749	-0.44384	-0.508103	-0.277036	-0.454886	-0.437448	0	4	3	0.0481995	0.0107663	0.0293692	0.17803	0.034537	0.0154736	0.207912	0.046662	0.0368276
ENSG00000146094	DOK3		-0.788096	-0.564995	-0.802908	-0.552806	-0.568466	-0.940721	-0.477531	-0.656325	-0.694971	2	4	3	0.00272355	0.0288207	0.00240481	0.0399128	0.0560879	0.00135339	0.121875	0.042576	0.01645
ENSG00000106404	CLDN15		-0.481585	-0.587103	-0.576502	-0.469734	-0.44071	-0.632805	-0.3284	-0.499253	-0.567791	1	4	3	0.0139679	0.00262657	0.00375474	0.0215471	0.0508501	0.00397478	0.158567	0.042576	0.00848291
ENSG00000115266	APC2		-1.18227	-1.21459	-1.48668	-0.973307	-0.587112	-1.20859	-0.742014	-1.11797	-1.0246	5	4	3	0.00666249	0.00528929	0.00126885	0.0308901	0.276893	0.01465	NA	0.0412824	0.0371835
ENSG00000121671	CRY2		-0.220522	-0.205312	-0.225547	-0.170267	-0.305468	-0.353175	-0.252221	-0.246019	-0.211865	0	4	4	0.0177327	0.0261851	0.0158519	0.0861412	0.00333711	0.00056564	0.0454813	0.0374837	0.0443417
ENSG00000169957	ZNF768		-0.0969302	-0.249713	-0.283383	-0.216432	-0.277674	-0.372742	-0.225685	-0.22268	-0.245911	0	4	4	0.287236	0.00184102	0.000822346	0.011213	0.00231654	9.28973e-05	0.0454813	0.0328663	0.00529126
ENSG00000214655	ZSWIM8		-0.209977	-0.377927	-0.433403	-0.37892	-0.409533	-0.559703	-0.406765	-0.415854	-0.343407	0	4	4	0.149852	0.00528929	0.00174046	0.00823322	0.00759151	0.00023027	0.0375138	0.0170119	0.0245087
ENSG00000228168	HNRNPA1P21		1.82826	1.78227	1.71801	1.09333	1.62039	1.16016	0.588797	1.16872	0.797899	5	3	0	0.0190458	0.0213623	0.0299911	0.22329	0.0674586	0.23902	NA	NA	NA
ENSG00000095203	EPB41L4B		1.62291	1.74063	1.50051	1.49607	2.46328	1.3074	1.24609	1.14276	1.29524	5	3	0	0.040344	0.0240356	0.0623286	0.0708136	0.00270479	0.164564	NA	NA	NA
ENSG00000052126	PLEKHA5		1.3364	1.56632	1.43672	1.82719	1.95408	1.34848	1.02227	1.24936	0.501427	5	3	0	0.0788035	0.0322102	0.0560593	0.0153469	0.0158672	0.118873	NA	NA	NA
ENSG00000227507	LTB		1.37396	1.35221	1.08667	0.939195	1.59599	1.26309	0.933318	0.876794	0.83986	5	3	0	0.0166128	0.0171826	0.0675556	0.136545	0.011759	0.0531905	NA	0.217937	0.226676
ENSG00000165995	CACNB2		1.18937	1.33028	1.17924	1.70863	1.39302	0.879225	0.885122	0.73296	0.430448	5	3	0	0.0577281	0.0289264	0.059517	0.00742032	0.0450024	0.251673	NA	0.341606	0.607172
ENSG00000186976	EFCAB6		1.41747	1.15326	1.03698	0.837099	1.21501	1.15	0.878836	0.9665	0.791899	5	3	0	0.00624887	0.0278165	0.0566723	0.1498	0.0374212	0.0533169	NA	NA	NA
ENSG00000165071	TMEM71		1.24163	1.14324	0.493714	0.821501	1.18383	1.12035	0.529488	0.934288	0.911635	4	3	0	0.0182639	0.0298292	0.45191	0.159321	0.0461048	0.0627759	NA	NA	0.144081
ENSG00000198208	RPS6KL1		1.32596	0.991272	1.11186	1.24818	0.582211	1.04061	1.14425	1.00728	0.126869	4	3	0	0.0160544	0.0808908	0.0485966	0.0300316	0.443368	0.108846	NA	0.136433	0.890953
ENSG00000129009	ISLR		1.15641	0.963059	0.857057	0.923423	1.10253	0.675967	0.67439	0.58527	0.405153	5	3	0	0.0119617	0.037549	0.0707556	0.0582705	0.0364549	0.23902	0.22039	0.311044	0.498535
ENSG00000100078	PLA2G3		0.675146	0.960514	0.946787	1.01308	0.878077	0.918946	0.718586	0.82395	0.627588	5	3	0	0.133477	0.0213537	0.02567	0.0200639	0.0688647	0.0557472	NA	0.108918	0.21667
ENSG00000123104	ITPR2		1.38116	0.931647	0.685689	0.575272	0.926774	0.823088	0.404588	0.377083	0.619636	4	3	0	0.00074985	0.0216632	0.109206	0.207487	0.0494863	0.0825687	0.43084	0.482852	0.20137
ENSG00000105675	ATP4A		0.767215	0.92442	1.12014	1.20545	1.40048	0.723673	0.865625	0.630289	0.535079	5	3	0	0.213158	0.111912	0.048864	0.0370846	0.0237487	0.315924	NA	NA	0.460748
ENSG00000179165	PXT1		1.13144	0.918643	0.601516	0.900777	0.488255	0.641347	0.644795	0.567308	0.506278	4	3	0	0.000910346	0.00671935	0.0969419	0.0117858	0.260179	0.11647	0.120047	0.181471	0.22148
ENSG00000165424	ZCCHC24		0.601708	0.748933	0.799639	0.807479	0.717768	0.543092	0.405863	0.460297	0.388484	5	3	0	0.115689	0.0401781	0.0289368	0.0325065	0.0880239	0.228856	0.375962	0.310858	0.395274
ENSG00000177374	HIC1		0.659101	0.741683	0.785016	0.820517	0.876695	0.711843	0.641149	0.482003	0.116802	5	3	0	0.0922898	0.0505533	0.0388262	0.0364154	0.0416461	0.106524	0.148744	0.305032	0.840887
ENSG00000231025	RP11-175O19.4		1.09384	0.732174	0.822618	0.479701	1.08773	0.778199	0.469369	0.428456	0.492538	4	3	0	0.00336241	0.0542223	0.0295986	0.261499	0.00900122	0.0716998	0.309038	0.366627	0.278233
ENSG00000247095	MIR210HG		0.412339	0.718894	0.750608	0.842054	0.551817	0.514069	0.559485	0.581358	0.017956	3	3	0	0.300692	0.0437655	0.0356357	0.0227838	0.204135	0.242696	0.181604	0.182753	0.977802
ENSG00000139572	GPR84		1.0185	0.694266	1.01433	0.540875	1.08629	0.818265	0.66531	0.58153	0.833177	4	3	0	0.0209678	0.135364	0.0220277	0.289674	0.0283192	0.116787	0.210498	0.291262	0.103679
ENSG00000162782	TDRD5		0.67707	0.683536	0.406152	0.468476	0.749698	0.656381	0.540539	0.361244	0.388185	3	3	0	0.0356265	0.0318914	0.26257	0.185474	0.0359161	0.0743913	0.158383	0.371613	0.323427
ENSG00000185291	IL3RA		0.388527	0.636937	0.494801	0.409752	0.591973	0.442143	0.364375	0.315338	0.259352	2	3	0	0.105837	0.00495063	0.0325564	0.0966109	0.0226777	0.0995177	0.18048	0.268044	0.355821
ENSG00000226979	LTA		0.394624	0.602309	0.49385	0.42971	0.533386	0.367469	0.404603	0.287831	0.139619	1	3	0	0.0762944	0.00458081	0.0223215	0.0583325	0.029336	0.155913	0.115834	0.283247	0.636278
ENSG00000133624	ZNF767		0.432973	0.585472	0.589145	0.557099	0.416311	0.522821	0.379898	0.271347	0.0259294	2	3	0	0.0930323	0.016688	0.0175525	0.0310642	0.162576	0.0663114	0.19625	0.387353	0.949705
ENSG00000170417	TMEM182		0.937608	0.570044	0.642312	0.646548	0.618814	0.559102	0.341984	0.611751	0.346321	4	3	0	0.00135178	0.056396	0.0306546	0.0342333	0.0659274	0.106232	0.355336	0.0833643	0.339638
ENSG00000089012	SIRPG		0.591384	0.553184	0.377631	0.325584	0.592486	0.287407	0.308023	0.287053	0.305183	2	3	0	0.00899766	0.0137365	0.112655	0.197827	0.021704	0.323993	0.26	0.312127	0.261474
ENSG00000235381	RP11-477D19.2		0.42154	0.52154	0.555326	0.353251	0.618909	0.530505	0.328626	0.267311	0.134041	1	3	0	0.0908596	0.0286576	0.0210455	0.18117	0.0200526	0.0521563	0.26169	0.377481	0.695592
ENSG00000093072	CECR1		0.582359	0.515688	0.283777	0.198648	0.599335	0.18227	0.0633496	0.129219	0.189516	1	3	0	0.0238048	0.0459061	0.333268	0.536623	0.0404928	0.626719	0.875118	0.732806	0.579605
ENSG00000136068	FLNB		0.632175	0.500808	0.527232	0.571003	0.686949	0.540438	0.438803	0.297412	0.232452	2	3	0	0.0218619	0.0738692	0.059517	0.0475763	0.0283192	0.0907027	0.177317	0.394803	0.512715
ENSG00000110395	CBL		0.459323	0.493288	0.467617	0.305125	0.462525	0.493953	0.173621	0.222725	0.268285	0	3	0	0.0496122	0.0307193	0.0439164	0.23598	0.0837462	0.059894	0.562088	0.45322	0.334709
ENSG00000182165	TP53TG1		0.641994	0.481292	0.400588	0.55715	0.255099	0.239227	0.33475	0.309412	0.294077	1	3	0	0.00632084	0.0426851	0.104036	0.0233419	0.4249	0.452572	0.234154	0.291117	0.30283
ENSG00000182162	P2RY8		0.658886	0.440803	0.37715	0.559707	0.628753	0.326306	0.454426	0.361947	0.158963	2	3	0	0.00696251	0.0789228	0.147209	0.0291691	0.0239467	0.295404	0.120047	0.2299	0.634678
ENSG00000185630	PBX1		0.627326	0.439895	0.383922	0.371285	0.643304	0.431735	0.356833	0.258259	0.312789	2	3	0	0.00154799	0.0248663	0.0571786	0.0777335	0.0035008	0.0561414	0.128906	0.292953	0.179645
ENSG00000139173	TMEM117		0.315027	0.434653	0.469236	0.379982	0.469074	0.442412	0.391211	0.361153	0.341309	0	3	0	0.152831	0.0343312	0.0232375	0.0817924	0.0421203	0.0607235	0.114993	0.149366	0.159759
ENSG00000111335	OAS2		0.542349	0.433122	0.311129	0.434874	0.492114	0.35453	0.267528	0.277236	0.221787	0	3	0	0.0103398	0.0428549	0.172085	0.0514397	0.0429714	0.165759	0.299375	0.294207	0.402573
ENSG00000169994	MYO7B		0.689055	0.432597	0.473054	0.687151	0.744991	0.411533	0.476763	0.277602	0.0602477	3	3	0	0.0273015	0.191576	0.14988	0.0332982	0.0344398	0.295595	0.193891	0.495445	0.904316
ENSG00000206337	HCP5		0.410799	0.409356	0.394082	0.332093	0.378783	0.343713	0.302188	0.276348	0.268995	0	3	0	0.0172482	0.0162833	0.0224211	0.0692753	0.0564325	0.0854812	0.139307	0.193907	0.185691
ENSG00000122986	HVCN1		0.438745	0.401686	0.277526	0.313542	0.492037	0.33862	0.237936	0.183827	0.256253	0	3	0	0.0119967	0.020825	0.135386	0.096712	0.012691	0.0995177	0.261677	0.413242	0.220142
ENSG00000249196	RP11-669N7.2		0.240564	0.387931	0.325123	0.346827	0.227878	0.204396	0.202843	0.261746	0.163052	0	3	0	0.11798	0.00722525	0.027047	0.0230319	0.203606	0.266498	0.247482	0.144643	0.362159
ENSG00000204217	BMPR2		0.449439	0.378244	0.302179	0.224004	0.395908	0.335186	0.122485	0.152891	0.23474	0	3	0	0.00840297	0.0265906	0.0899639	0.246696	0.0438758	0.0941776	0.590521	0.49791	0.252273
ENSG00000135778	NTPCR		0.400417	0.373367	0.307807	0.256977	0.181954	0.268744	0.182142	0.207146	0.246213	0	3	0	0.00549073	0.00878099	0.0347685	0.0981482	0.330658	0.115065	0.298731	0.245474	0.144081
ENSG00000113583	C5orf15		0.267988	0.360409	0.34006	0.347084	0.244737	0.30679	0.140309	0.288254	0.275334	0	3	0	0.0750582	0.0121683	0.020067	0.0225625	0.163809	0.0673743	0.447506	0.107204	0.101483
ENSG00000105514	RAB3D		0.354805	0.353097	0.260003	0.308406	0.445294	0.329715	0.314345	0.224888	0.119348	0	3	0	0.0190458	0.0180246	0.0990216	0.0522783	0.00865572	0.0565176	0.0849212	0.225381	0.548708
ENSG00000204104	TRAF3IP1		0.378282	0.342043	0.251088	0.24592	0.496747	0.283124	0.182603	0.156691	0.128071	0	3	0	0.0132338	0.0247705	0.120849	0.141382	0.00360247	0.119803	0.335914	0.42593	0.523475
ENSG00000105369	CD79A		0.148698	0.338398	0.364701	0.297582	0.281467	0.233001	0.300674	0.262029	0.194033	0	3	0	0.326253	0.0104472	0.00644412	0.0332982	0.0701755	0.146024	0.0745224	0.109972	0.221666
ENSG00000184489	PTP4A3		0.17952	0.330018	0.360431	0.335192	0.295133	0.272465	0.196997	0.236685	0.0516402	0	3	0	0.327953	0.0431764	0.0267762	0.0490825	0.12468	0.161872	0.318882	0.234803	0.836068
ENSG00000272016	RP11-215G15.5		0.377335	0.329924	0.259976	0.236615	0.498773	0.321375	0.18705	0.088262	0.172314	0	3	0	0.0179318	0.0387698	0.120212	0.17778	0.00496915	0.081191	0.338338	0.699902	0.380272
ENSG00000172349	IL16		0.415483	0.327506	0.256491	0.249617	0.412495	0.323943	0.246335	0.165075	0.236286	0	3	0	0.00450318	0.0238059	0.0905389	0.113432	0.0121636	0.0521563	0.152553	0.369854	0.166195
ENSG00000114023	FAM162A		0.243324	0.324967	0.350055	0.316677	0.10625	0.245336	0.228974	0.293104	0.164864	0	3	0	0.109802	0.0240346	0.0162053	0.0364154	0.621635	0.159217	0.181621	0.098867	0.351165
ENSG00000029639	TFB1M		0.188952	0.319133	0.330556	0.279506	0.228582	0.2701	0.245565	0.198528	0.18585	0	3	0	0.183987	0.0136232	0.0119774	0.0410926	0.144363	0.0740832	0.116055	0.217819	0.23303
ENSG00000169641	LUZP1		0.28563	0.288992	0.187354	0.181613	0.292997	0.26054	0.10822	0.114981	0.146763	0	3	0	0.0270933	0.0227856	0.1721	0.202219	0.0461048	0.0784689	0.51353	0.495017	0.347306
ENSG00000114902	SPCS1		0.12752	0.283243	0.274565	0.265897	0.169182	0.207511	0.145126	0.243995	0.197333	0	3	0	0.370221	0.02067	0.0272151	0.039652	0.280939	0.16334	0.338648	0.107767	0.173989
ENSG00000204856	FAM216A		0.139943	0.273746	0.285876	0.343139	0.177298	0.20328	0.196974	0.268356	0.134298	0	3	0	0.278004	0.0162833	0.013203	0.00461867	0.211206	0.139202	0.148549	0.0568067	0.337642
ENSG00000149089	APIP		0.11473	0.270832	0.28482	0.243669	0.17113	0.240482	0.218262	0.275087	0.223114	0	3	0	0.379146	0.0153613	0.0119774	0.038884	0.220038	0.0642305	0.106718	0.0509384	0.0840192
ENSG00000188681	TEKT4P2		0.246652	0.268117	0.27879	0.383452	0.254199	0.285212	0.313557	0.22168	0.0827246	0	3	0	0.0589697	0.0356535	0.0302986	0.00408063	0.0873143	0.0505753	0.0572678	0.157725	0.635352
ENSG00000143363	PRUNE		0.230965	0.267833	0.297748	0.245148	0.32045	0.181655	0.192549	0.115679	0.210214	0	3	0	0.0719795	0.0313301	0.0174403	0.062502	0.0226091	0.243401	0.195803	0.47817	0.150255
ENSG00000169241	SLC50A1		0.212931	0.26174	0.301605	0.300442	0.162079	0.215117	0.279417	0.279266	0.187975	0	3	0	0.0913668	0.0301553	0.0128897	0.0165992	0.29324	0.135974	0.0700856	0.06005	0.189457
ENSG00000181577	C6orf223		0.399843	0.259868	0.229871	0.428114	0.453643	0.170144	0.163739	0.146449	-0.0529737	0	3	0	0.0451469	0.219289	0.298311	0.0361789	0.0433254	0.532651	0.517764	0.579515	0.86191
ENSG00000178802	MPI		0.271358	0.257747	0.238922	0.225201	0.24545	0.1526	0.142504	0.196176	0.0383902	0	3	0	0.0199752	0.0259461	0.0426582	0.0679642	0.0689849	0.303806	0.315757	0.171394	0.830331
ENSG00000176788	BASP1		0.291373	0.256593	0.187884	0.198337	0.327602	0.22039	-0.000534679	0.109555	0.103509	0	3	0	0.0242549	0.0476711	0.172292	0.159321	0.024839	0.152031	0.998167	0.52001	0.538806
ENSG00000115415	STAT1		0.29731	0.254229	0.224685	0.325868	0.201675	0.22086	0.0910739	0.199547	0.180175	0	3	0	0.0130018	0.0341363	0.0676182	0.00960404	0.163576	0.120129	0.562096	0.177199	0.205755
ENSG00000178425	NT5DC1		0.252624	0.248971	0.21315	0.168371	0.165973	0.19291	0.0305588	0.149607	0.139208	0	3	0	0.0172818	0.0174855	0.0484315	0.145567	0.200795	0.12578	0.850138	0.254361	0.275216
ENSG00000183309	ZNF623		0.323266	0.245779	0.165253	0.29315	0.377658	0.303495	0.246057	0.176702	0.0951682	0	3	0	0.0172818	0.0767222	0.279246	0.0384921	0.0133825	0.0504985	0.127448	0.294969	0.601746
ENSG00000158161	EYA3		0.28409	0.242877	0.177018	0.198138	0.284383	0.198784	0.221432	0.137335	0.219963	0	3	0	0.00854417	0.0244053	0.121492	0.088194	0.0207395	0.122904	0.0914929	0.310858	0.0759143
ENSG00000128829	EIF2AK4		0.304478	0.241393	0.140345	0.164353	0.254776	0.216692	0.0728445	0.0869862	0.149008	0	3	0	0.00373605	0.0203148	0.223556	0.153346	0.0334861	0.0739753	0.603213	0.533789	0.232891
ENSG00000243479	MNX1-AS1		0.366275	0.237307	0.189296	0.317936	0.433775	0.276721	0.184289	0.178929	0.168025	0	3	0	0.0161702	0.139357	0.272715	0.0460807	0.0103609	0.129014	0.33191	0.348896	0.375052
ENSG00000170266	GLB1		0.198506	0.235498	0.231653	0.242521	0.142885	0.175386	0.200668	0.177829	0.126987	0	3	0	0.0589419	0.0204506	0.0243796	0.023351	0.270425	0.154931	0.104043	0.159651	0.306578
ENSG00000163848	ZNF148		0.274605	0.225787	0.290273	0.299589	0.251518	0.294307	-0.000904028	0.233939	0.247566	0	3	0	0.0433082	0.101264	0.0305799	0.0314217	0.108895	0.053244	0.996775	0.153864	0.107974
ENSG00000050405	LIMA1		0.197947	0.225281	0.143907	0.136054	0.269638	0.177502	0.0916747	0.137204	0.175911	0	3	0	0.0152848	0.0053335	0.0899461	0.12471	0.00312887	0.0577215	0.364517	0.17307	0.05995
ENSG00000134109	EDEM1		0.216619	0.224983	0.178027	0.196323	0.232755	0.214323	0.093954	0.154409	0.0558325	0	3	0	0.031364	0.0227856	0.0836282	0.0626036	0.0415221	0.0605114	0.457953	0.208806	0.688079
ENSG00000022267	FHL1		0.199139	0.220494	0.249083	0.247421	0.180988	0.186303	0.144252	0.191487	0.165979	0	3	0	0.0627158	0.0341857	0.0172565	0.0225625	0.145369	0.133789	0.250193	0.131247	0.176402
ENSG00000115956	PLEK		0.205328	0.220161	0.116182	0.109043	0.243549	0.186285	0.122167	0.0919047	0.190927	0	3	0	0.0487467	0.0303423	0.315482	0.363856	0.0367282	0.123041	0.328566	0.493359	0.10487
ENSG00000152683	SLC30A6		0.351608	0.220155	0.280904	0.323082	0.390077	0.330013	0.171409	0.258974	0.241891	0	3	0	0.0187998	0.16426	0.0661912	0.0384668	0.0212589	0.053244	0.352851	0.159871	0.166415
ENSG00000185420	SMYD3		0.241756	0.217872	0.173997	0.137662	0.242458	0.142692	0.147309	0.171667	0.1903	0	3	0	0.00945204	0.0185165	0.0703158	0.182659	0.0220737	0.216087	0.184335	0.133549	0.0750318
ENSG00000136653	RASSF5		0.215844	0.217426	0.167897	0.175341	0.238691	0.212931	0.173427	0.101398	0.115719	0	3	0	0.0380735	0.0337815	0.118997	0.113432	0.0422058	0.0717352	0.151488	0.444477	0.355501
ENSG00000158435	CNOT11		0.166767	0.215229	0.204923	0.199384	0.193435	0.205523	0.0856497	0.160159	0.0987411	0	3	0	0.083203	0.0192059	0.0285186	0.0398802	0.0728686	0.0529439	0.470778	0.160944	0.391969
ENSG00000049167	ERCC8		0.262419	0.210948	0.316374	0.279542	0.276687	0.23362	0.0548399	0.244735	0.191747	0	3	0	0.04125	0.108326	0.0127114	0.0337543	0.0559255	0.119874	0.761926	0.112397	0.202332
ENSG00000154978	VOPP1		0.205923	0.194328	0.125175	0.140016	0.191339	0.145826	0.148374	0.123267	0.102523	0	3	0	0.0112593	0.0158592	0.147345	0.110993	0.0399546	0.132403	0.125309	0.217937	0.297608
ENSG00000169609	C15orf40		0.153012	0.188422	0.210663	0.176621	0.205216	0.18622	0.207898	0.140557	0.154214	0	3	0	0.0951291	0.03224	0.0174403	0.0561126	0.0402337	0.0672748	0.0668249	0.193541	0.133767
ENSG00000164181	ELOVL7		0.775698	0.18124	0.158861	0.647202	0.721538	0.459862	-0.0458437	0.134719	0.20444	3	3	0	0.0091817	0.641266	0.701293	0.0384986	0.0332181	0.216696	0.928061	0.767645	0.622385
ENSG00000080815	PSEN1		0.150284	0.167611	0.143391	0.152165	0.111573	0.158989	0.0685923	0.102349	0.141911	0	3	0	0.0458553	0.0220716	0.0577454	0.0493714	0.220159	0.0608796	0.469002	0.262663	0.0958711
ENSG00000047249	ATP6V1H		0.142576	0.132354	0.0587709	0.0489688	0.151239	0.0718362	0.00904175	0.0911128	0.122224	0	3	0	0.0210845	0.0320062	0.425064	0.524018	0.0304199	0.378874	0.929967	0.226348	0.0845274
ENSG00000141127	PRPSAP2		0.102381	0.131562	0.167622	0.170143	0.180014	0.131711	0.0730474	0.134575	0.0628638	0	3	0	0.222785	0.0954836	0.0295964	0.0331667	0.039647	0.150705	0.451829	0.152324	0.529267
ENSG00000076513	ANKRD13A		0.192855	0.129554	0.210954	0.140597	0.269052	0.162612	0.116318	0.112558	0.139904	0	3	0	0.0370792	0.184812	0.0215626	0.159817	0.00828696	0.135961	0.296247	0.322984	0.196602
ENSG00000119321	FKBP15		0.189609	0.118925	0.180519	0.182393	0.0589412	0.106208	0.060848	0.0567153	-0.00948545	0	3	0	0.0311901	0.204281	0.0409839	0.045559	0.651426	0.347316	0.600155	0.636909	0.947468
ENSG00000132581	SDF2		-0.201053	-0.155178	-0.239788	-0.200297	-0.305754	-0.220361	-0.16145	-0.132528	-0.13683	0	3	0	0.0493456	0.139199	0.0176013	0.0574769	0.006452	0.0561929	0.176781	0.284702	0.252639
ENSG00000077684	JADE1		-0.160733	-0.190974	-0.194583	-0.16383	-0.21759	-0.10673	-0.125125	-0.130819	-0.055631	0	3	0	0.0632466	0.0223276	0.0215626	0.0663117	0.0231363	0.322947	0.211891	0.207744	0.62611
ENSG00000171953	ATPAF2		-0.139254	-0.198557	-0.306081	-0.296921	-0.307261	-0.252452	-0.118802	-0.171937	-0.231601	0	3	0	0.263526	0.0848425	0.00712003	0.0114984	0.0156455	0.0515045	0.397735	0.209885	0.0722095
ENSG00000241258	CRCP		-0.177792	-0.206895	-0.241259	-0.201633	-0.187187	-0.177356	-0.171265	-0.121902	-0.155266	0	3	0	0.0661118	0.0274947	0.0110032	0.0402109	0.0888718	0.111022	0.126586	0.296416	0.159297
ENSG00000068400	GRIPAP1		-0.125649	-0.21798	-0.231512	-0.215489	-0.131343	-0.207528	-0.162528	-0.213215	-0.227274	0	3	0	0.273773	0.0341363	0.0250621	0.0454895	0.320822	0.082357	0.182029	0.0875362	0.0533106
ENSG00000166526	ZNF3		-0.166994	-0.218344	-0.243497	-0.227647	-0.214609	-0.20375	-0.0794255	-0.161079	-0.0905373	0	3	0	0.114612	0.0298794	0.0163084	0.030615	0.0660978	0.0816728	0.545121	0.194345	0.486093
ENSG00000119760	SUPT7L		-0.196007	-0.231549	-0.325656	-0.286838	-0.325037	-0.228658	-0.186298	-0.200851	-0.0628206	0	3	0	0.152302	0.077368	0.0115824	0.0321977	0.0262818	0.134724	0.221773	0.203665	0.729927
ENSG00000108753	HNF1B		-0.406774	-0.235249	-0.334042	-0.23141	-0.405856	-0.225099	-0.134292	-0.26961	-0.189518	0	3	0	0.00273234	0.0880875	0.0143045	0.106901	0.0070193	0.167147	0.42613	0.0970893	0.235076
ENSG00000160695	VPS11		-0.225484	-0.23804	-0.237283	-0.318134	-0.214485	-0.174811	-0.0485256	-0.163583	-0.0791867	0	3	0	0.0631713	0.0458009	0.0488826	0.0102127	0.125145	0.232686	0.77283	0.262816	0.619775
ENSG00000028310	BRD9		-0.335576	-0.281824	-0.227481	-0.255098	-0.200058	-0.224358	-0.108059	-0.217985	-0.25639	0	3	0	0.00453383	0.0158135	0.058844	0.0383572	0.15742	0.105351	0.472739	0.129829	0.0571328
ENSG00000154920	EME1		-0.219769	-0.289248	-0.265848	-0.1936	-0.38044	-0.292189	-0.149996	-0.164143	-0.130719	0	3	0	0.110737	0.0270043	0.0465078	0.181083	0.0100722	0.0522469	0.354095	0.315547	0.428844
ENSG00000139190	VAMP1		-0.509943	-0.297857	-0.248919	-0.453313	-0.537864	-0.375575	-0.237373	-0.330313	-0.337643	0	3	0	0.00301198	0.0907422	0.175947	0.0114984	0.00504615	0.0566473	0.247482	0.114256	0.0847313
ENSG00000116604	MEF2D		-0.324067	-0.301317	-0.253808	-0.187501	-0.172566	-0.214377	-0.179719	-0.21463	-0.262446	0	3	0	0.00704747	0.0114521	0.0375533	0.155715	0.253539	0.135974	0.210249	0.147053	0.0571207
ENSG00000142528	ZNF473		-0.184477	-0.305096	-0.271046	-0.287178	-0.245573	-0.235922	-0.124686	-0.16715	-0.119341	0	3	0	0.135544	0.0081163	0.0211237	0.0177823	0.0698357	0.0823017	0.391175	0.243549	0.414112
ENSG00000136935	GOLGA1		-0.2695	-0.320493	-0.310204	-0.27614	-0.431845	-0.281479	-0.318037	-0.252739	-0.294181	0	3	0	0.0765984	0.0294039	0.0377393	0.0785479	0.00920349	0.104405	0.0775136	0.163189	0.0814718
ENSG00000031003	FAM13B		-0.10236	-0.327169	-0.351218	-0.372245	-0.251445	-0.34651	-0.295062	-0.276598	-0.0115486	0	3	0	0.616641	0.0429038	0.0298647	0.0262818	0.200044	0.0600972	0.12175	0.160908	0.966661
ENSG00000132199	ENOSF1		-0.344224	-0.327204	-0.243606	-0.260409	-0.323807	-0.209902	-0.0912699	-0.200481	-0.210352	0	3	0	0.0113404	0.0152883	0.0836473	0.0719122	0.0378473	0.209662	0.616306	0.23036	0.192105
ENSG00000164164	OTUD4		-0.273276	-0.340548	-0.323897	-0.35902	-0.295572	-0.176103	-0.334048	-0.306912	-0.0992853	0	3	0	0.0996547	0.0319591	0.0446477	0.030706	0.115404	0.401289	0.0833525	0.115042	0.647526
ENSG00000163806	SPDYA		-0.798139	-0.350585	-0.746513	-0.454847	-1.11496	-0.470519	-0.790478	-0.559601	-0.35297	3	3	0	0.0280965	0.381694	0.0423732	0.249444	0.00699527	0.301374	NA	0.195446	0.424777
ENSG00000079134	THOC1		-0.404248	-0.350842	-0.226823	-0.298206	-0.273545	-0.166483	-0.215348	-0.156849	-0.111796	0	3	0	0.00337367	0.00990022	0.116372	0.0383015	0.0895207	0.350538	0.185796	0.365508	0.534642
ENSG00000181274	FRAT2		-0.194833	-0.357387	-0.396915	-0.384691	-0.169205	-0.32549	-0.149193	-0.191697	-0.11692	0	3	0	0.252268	0.0185625	0.0101513	0.0155907	0.41004	0.0659165	0.440834	0.315547	0.563014
ENSG00000178229	ZNF543		-0.202821	-0.357508	-0.351489	-0.360203	-0.252418	-0.236003	-0.265297	-0.257247	-0.129449	0	3	0	0.136257	0.00510794	0.00657349	0.00769771	0.0926308	0.122462	0.088092	0.102192	0.422015
ENSG00000260032	LINC00657		-0.236913	-0.368737	-0.436954	-0.428965	-0.377208	-0.346283	-0.28093	-0.275983	-0.130263	0	3	0	0.193042	0.0266361	0.00922341	0.0138457	0.0504428	0.0725282	0.154369	0.18072	0.553108
ENSG00000176624	MEX3C		-0.218417	-0.371129	-0.3483	-0.330481	-0.419724	-0.360788	-0.328354	-0.235387	-0.125831	0	3	0	0.253315	0.0306882	0.0464164	0.0705191	0.0330055	0.068956	0.110696	0.270136	0.582726
ENSG00000267257	RP11-1151B14.4		-0.191864	-0.371269	-0.427322	-0.388036	-0.278478	-0.355032	-0.268788	-0.243739	-0.223418	0	3	0	0.339823	0.0361809	0.0163668	0.0356606	0.197731	0.0844628	0.200529	0.265454	0.294892
ENSG00000148840	PPRC1		-0.480592	-0.372123	-0.265073	-0.337286	-0.165389	-0.216886	-0.153444	-0.294526	-0.224572	0	3	0	0.00297481	0.0196272	0.116769	0.0459945	0.454372	0.28863	0.45202	0.135568	0.241764
ENSG00000162227	TAF6L		-0.350372	-0.388744	-0.339752	-0.273066	-0.133308	-0.246097	-0.0163448	-0.235948	-0.257806	0	3	0	0.0239457	0.0107704	0.0288998	0.0987539	0.541382	0.188696	0.950381	0.212858	0.152152
ENSG00000137070	IL11RA		-0.304847	-0.38959	-0.38347	-0.328604	-0.487073	-0.21495	-0.224208	-0.320758	-0.370764	0	3	0	0.120629	0.0388648	0.0455244	0.100791	0.0224477	0.382479	0.331067	0.16044	0.0848034
ENSG00000211898	IGHD		-0.432901	-0.395473	-0.528001	-0.622612	-0.456992	-0.374812	-0.227229	-0.246159	-0.336143	1	3	0	0.0421317	0.0628637	0.0122778	0.00481707	0.0580519	0.133118	0.382963	0.344668	0.169286
ENSG00000182318	ZSCAN22		-0.106381	-0.410344	-0.374769	-0.360397	-0.169629	-0.189162	-0.352807	-0.245637	-0.208775	0	3	0	0.56025	0.00546101	0.0125776	0.0193264	0.380673	0.320134	0.0664978	0.173876	0.235943
ENSG00000106299	WASL		-0.416083	-0.41168	-0.513331	-0.489177	-0.575618	-0.436516	-0.519755	-0.347879	-0.230205	0	3	0	0.0818286	0.0819007	0.0273339	0.0430715	0.0292672	0.108708	0.0745224	0.219444	0.427442
ENSG00000234072	AC074117.10		-0.438374	-0.412461	-0.398896	-0.379348	-0.371108	-0.4018	-0.241646	-0.205008	-0.238065	0	3	0	0.0204226	0.0281705	0.0367596	0.0552745	0.0909934	0.0652881	0.290369	0.386177	0.293897
ENSG00000124614	RPS10		-0.677293	-0.42949	-0.375796	-0.453203	-0.388086	-0.359165	-0.119034	-0.204702	-0.334362	1	3	0	0.000596048	0.02816	0.0609032	0.0269512	0.0899896	0.123356	0.652269	0.411491	0.144081
ENSG00000162642	C1orf52		-0.371737	-0.436003	-0.411057	-0.372632	-0.508907	-0.422589	-0.353405	-0.27293	-0.225433	0	3	0	0.0750582	0.0307822	0.0454428	0.0850558	0.0276428	0.0703928	0.141098	0.276979	0.361625
ENSG00000179119	SPTY2D1		-0.225329	-0.437252	-0.392861	-0.360181	-0.330997	-0.364074	-0.331484	-0.2646	-0.02166	0	3	0	0.212968	0.00737892	0.0176422	0.0367078	0.0866157	0.0538703	0.094476	0.194345	0.935482
ENSG00000273270	RP11-212P7.2		-0.349946	-0.43898	-0.422952	-0.227522	-0.124499	-0.339403	-0.144741	-0.242615	-0.303489	0	3	0	0.0493566	0.0111299	0.016305	0.244041	0.628583	0.0979847	0.520142	0.25885	0.134371
ENSG00000214367	HAUS3		-0.323302	-0.43986	-0.461329	-0.461108	-0.456432	-0.348578	-0.439058	-0.32405	-0.2226	0	3	0	0.160901	0.0421992	0.0335828	0.0399299	0.0673546	0.179587	0.0899153	0.219444	0.406242
ENSG00000167842	MIS12		-0.399917	-0.456797	-0.347919	-0.323452	-0.341023	-0.245411	-0.274472	-0.130172	-0.14775	0	3	0	0.0190458	0.00658095	0.0436413	0.0736201	0.0865828	0.246383	0.173635	0.568938	0.501269
ENSG00000255989	RP11-711M9.1		-0.471617	-0.461109	-0.305949	-0.37402	-0.600617	-0.285235	-0.388788	-0.346673	-0.452441	1	3	0	0.0373572	0.0408802	0.208742	0.11758	0.0184697	0.319736	0.144143	0.201605	0.0783169
ENSG00000204946	ZNF783		-0.548227	-0.467524	-0.39774	-0.298151	-0.31682	-0.410499	-0.294768	-0.323312	-0.385275	0	3	0	0.00347782	0.0115786	0.0358165	0.142504	0.157661	0.0565734	0.183529	0.159651	0.0719204
ENSG00000162066	AMDHD2		-0.519636	-0.46871	-0.369343	-0.313451	-0.329206	-0.394097	-0.122443	-0.328887	-0.407928	0	3	0	0.00450318	0.00922734	0.0463529	0.109845	0.126988	0.0603416	0.615161	0.138635	0.0500574
ENSG00000231113	RP3-475N16.1		-0.531156	-0.483543	-0.676187	-0.563376	-0.377555	-0.483327	-0.392786	-0.3309	-0.387028	1	3	0	0.0380735	0.0588621	0.00798268	0.0324807	0.22392	0.104263	0.18921	0.287866	0.194016
ENSG00000006652	IFRD1		-0.273234	-0.484144	-0.386624	-0.30754	-0.522565	-0.414709	-0.407677	-0.250475	-0.238224	0	3	0	0.183916	0.0097072	0.0443874	0.136425	0.01497	0.0561547	0.077585	0.287989	0.297698
ENSG00000152443	ZNF776		-0.205462	-0.493769	-0.527649	-0.456394	-0.394028	-0.413767	-0.411143	-0.327536	-0.0576222	0	3	0	0.394346	0.0165019	0.011584	0.0357789	0.107957	0.0872543	0.0995143	0.201624	0.858204
ENSG00000215252	GOLGA8B		-0.412015	-0.515816	-0.456805	-0.51782	-0.675807	-0.504536	-0.576738	-0.366244	-0.38006	1	3	0	0.0947368	0.0289114	0.0587282	0.0362725	0.0113478	0.0640082	0.0578031	0.209392	0.170272
ENSG00000262944	RP11-473I1.9		-0.307758	-0.53863	-0.554321	-0.602222	-0.517735	-0.45686	-0.485864	-0.425472	0.00138808	1	3	0	0.288364	0.0379392	0.0338546	0.0259157	0.0873102	0.138862	0.114993	0.181684	0.997443
ENSG00000263244	RP11-473I1.10		-0.287067	-0.562973	-0.560111	-0.607251	-0.493682	-0.488589	-0.479239	-0.437455	-0.0531816	1	3	0	0.287942	0.0182118	0.0205985	0.0152601	0.0792325	0.080111	0.0979549	0.138069	0.891547
ENSG00000259826	RP11-467D6.1		-0.696221	-0.585805	-0.643096	-0.673376	-0.566095	-0.435871	-0.264246	-0.29625	-0.579126	4	3	0	0.0195105	0.0505086	0.0334202	0.0296442	0.102371	0.236801	0.481287	0.425506	0.0892963
ENSG00000124171	PARD6B		-0.302305	-0.598852	-0.510304	-0.655075	-0.754947	-0.606428	-0.613632	-0.375814	-0.0922666	3	3	0	0.345684	0.0331347	0.0783271	0.0258198	0.018262	0.0604758	0.0770856	0.282707	0.830581
ENSG00000201512	SNORA71C		-0.827097	-0.605145	-0.341162	-0.467204	-0.621198	-0.505486	-0.161001	-0.348657	-0.40058	3	3	0	0.000863655	0.0131235	0.201915	0.0735888	0.027253	0.077255	0.624602	0.249699	0.164424
ENSG00000147166	ITGB1BP2		-0.515972	-0.642718	-0.741333	-0.629923	-0.443393	-0.556779	-0.26255	-0.160025	-0.232725	3	3	0	0.0806753	0.0248635	0.0114822	0.0349625	0.201831	0.101673	0.470073	0.686593	0.529001
ENSG00000266946	MRPL37P1		-1.05656	-0.657935	-0.245916	-0.772164	-0.859225	-0.734512	-0.793202	-0.539022	-0.418532	4	3	0	0.00286558	0.0603385	0.560547	0.0317427	0.0307588	0.0701316	NA	0.195452	0.309794
ENSG00000208317	SNORD78		-0.789138	-0.672637	-0.591744	-0.399184	-0.338186	-0.389351	-0.533686	-0.340831	-0.58187	3	3	0	0.00339713	0.0112443	0.0289125	0.167616	0.316817	0.239734	0.0985485	0.294608	0.0572816
ENSG00000208772	SNORD94		-0.78213	-0.678786	-0.643091	-0.605529	-0.821941	-0.730142	-0.390823	-0.376781	-0.407915	5	3	0	0.0198612	0.043792	0.0599215	0.0879158	0.032031	0.0599396	0.337698	0.361682	0.30885
ENSG00000204519	ZNF551		-0.367776	-0.689147	-0.735824	-0.628501	-0.598111	-0.525363	-0.47224	-0.382495	-0.0618799	4	3	0	0.20974	0.00932696	0.0063724	0.0250496	0.0534378	0.0940178	0.13832	0.24789	0.88621
ENSG00000270145	CTD-2267D19.6		-0.527568	-0.707587	-0.607267	-0.670106	-0.585671	-0.625429	-0.229137	-0.578441	-0.25111	4	3	0	0.0917732	0.0184623	0.0495906	0.0334177	0.0968966	0.0762219	0.558141	0.115042	0.517095
ENSG00000226450	CYP2D8P		-1.41741	-0.716141	-1.10468	-1.11409	-0.568655	-1.013	-0.988235	-1.03438	-1.32202	4	3	0	0.00518184	0.15765	0.0278822	0.0295154	0.357206	0.0807571	NA	NA	NA
ENSG00000109063	MYH3		-0.729265	-0.720212	-0.566413	-0.80175	-0.616363	-0.755314	-0.5384	-0.531536	-0.756852	4	3	0	0.0459949	0.0472446	0.134385	0.0321123	0.147208	0.0738866	NA	0.217937	0.0680123
ENSG00000261596	CTB-31N19.3		-0.8595	-0.720345	-0.8171	-0.665904	-1.2317	-0.762828	-0.865947	-0.544045	-0.596619	5	3	0	0.0296275	0.0696462	0.0400384	0.110188	0.0058091	0.0981987	0.0761592	0.251926	0.193911
ENSG00000270022	RNU12		-0.478981	-0.738048	-0.666396	-0.497485	-0.66605	-0.544624	-0.0242699	-0.292347	-0.207708	3	3	0	0.0894912	0.00597155	0.0146868	0.0865672	0.031983	0.0841564	0.959218	0.39611	0.560684
ENSG00000230590	FTX		-0.886326	-0.752706	-0.35696	-0.601851	-0.554032	-0.321179	-0.455808	-0.460043	-0.423425	3	3	0	0.000522296	0.00256823	0.186278	0.0210368	0.0546484	0.315924	0.126586	0.129337	0.14727
ENSG00000204262	COL5A2		-0.255922	-0.774299	-0.866342	-0.962641	-0.295154	-0.70887	-0.44574	-0.416576	-0.314699	3	3	0	0.589398	0.044315	0.0248715	0.0154197	0.58976	0.119017	0.338526	0.37956	0.520639
ENSG00000248596	RP11-844P9.2		-0.355705	-0.795027	-0.65382	-0.77416	-0.670092	-0.55194	-0.311128	-0.579852	-0.239229	4	3	0	0.280701	0.00734231	0.0303531	0.0129495	0.0506603	0.119259	0.399368	0.108774	0.534642
ENSG00000245261	RP3-330M21.5		-1.04882	-0.873578	-0.384458	-1.00023	-1.31999	-0.971826	-0.00945524	-0.697752	-1.1934	4	3	0	0.0274781	0.0645813	0.479823	0.038884	0.0172355	0.0827962	NA	NA	NA
ENSG00000262074	SNORD3B-2		-0.55444	-0.886144	-0.732532	-0.649015	-0.840425	-0.66865	-0.457255	-0.479704	-0.391939	4	3	0	0.132216	0.0100493	0.0374843	0.0805807	0.034961	0.101468	0.276793	0.266167	0.355821
ENSG00000224975	INE1		-0.934514	-0.902723	-0.733647	-0.391764	-0.665166	-0.717091	-0.536125	-0.638535	-0.608215	4	3	0	0.00596941	0.00733042	0.0320594	0.305772	0.0897184	0.0678036	0.179224	0.117639	0.11934
ENSG00000135046	ANXA1		-0.35852	-0.944657	-0.946218	-1.02028	-0.741152	-0.865588	-0.432554	-0.538003	0.0468273	4	3	0	0.459242	0.0184039	0.0198978	0.0152601	0.12304	0.0627759	0.39084	0.286466	0.943358
ENSG00000163660	CCNL1		-0.773947	-0.95496	-0.801513	-0.937649	-1.15815	-0.820083	-0.678809	-0.627661	-0.433887	5	3	0	0.0623877	0.0167736	0.0516598	0.0263474	0.0108949	0.0792087	0.154175	0.208227	0.384452
ENSG00000172771	EFCAB12		-1.15039	-0.969622	-1.03167	-0.550079	-0.590207	-1.04302	-0.834689	-0.809936	-1.05381	4	3	0	0.0122608	0.0333639	0.0270161	0.26725	0.289418	0.0525151	NA	NA	NA
ENSG00000254094	AC078852.1		-0.767791	-0.971187	-0.91126	-0.667492	-1.48335	-0.849523	-0.862262	-0.66921	-0.777735	5	3	0	0.0774214	0.0219717	0.0352752	0.141523	0.00276895	0.0897977	NA	0.19189	0.112912
ENSG00000261732	LA16c-431H6.6		-1.02076	-0.99072	-0.353029	-0.811118	-0.495456	-0.634198	-0.744375	-0.663868	-0.675529	3	3	0	0.0102402	0.0119378	0.440782	0.0476811	0.314928	0.184717	NA	0.160944	0.138468
ENSG00000258839	MC1R		-1.3183	-0.991312	-1.23214	-1.22444	-0.818959	-1.00625	-0.164036	-1.21883	-0.667424	5	3	0	0.0118688	0.0563699	0.0205985	0.0232102	0.179057	0.101588	NA	NA	NA
ENSG00000273066	RP11-216L13.19		-1.3782	-1.02061	-0.711592	-0.810006	-0.942935	-0.633604	-0.702991	-0.455125	-0.730034	5	3	0	0.000860425	0.0114493	0.0916592	0.0579538	0.0436742	0.202497	0.144143	0.367936	0.121385
ENSG00000235908	RHOA-IT1		-1.16401	-1.0257	-0.727132	-0.212086	-1.12358	-0.581911	0.078526	-0.401745	-0.561786	4	3	0	0.0187574	0.0367835	0.154772	0.737125	0.0471399	0.347073	NA	NA	NA
ENSG00000207233	SNORA37		-0.970258	-1.02932	-1.09587	-1.24793	-1.06986	-0.849007	-0.866148	-0.872546	-0.429511	5	3	0	0.065642	0.0495187	0.0403164	0.0220292	0.0759382	0.176727	NA	NA	NA
ENSG00000227199	ST7-AS1		-1.07998	-1.03257	-1.10524	-1.25961	-0.722329	-1.01359	-0.734617	-0.518372	-0.740179	5	3	0	0.0459199	0.0547363	0.0408414	0.0233593	0.277339	0.10651	NA	0.439522	0.23707
ENSG00000272263	RP11-767C1.2		-1.02556	-1.05835	-1.23885	-1.04766	-1.42394	-0.753271	-0.984049	-1.0268	-0.617396	5	3	0	0.055111	0.0454123	0.0204093	0.0563723	0.0188906	0.246266	NA	NA	0.322161
ENSG00000200816	SNORA38		-0.990774	-1.11324	-0.516458	-0.842496	-1.4325	-0.650812	-0.594596	-0.713887	-0.496869	4	3	0	0.0377925	0.0181818	0.324191	0.0893923	0.00909071	0.267896	NA	NA	0.37966
ENSG00000235217	TSPY26P		-0.887191	-1.12538	-1.2296	-1.57945	-0.994424	-0.704998	-0.446077	-1.40634	-1.2833	5	3	0	0.119341	0.0436723	0.0304169	0.00817832	0.124222	0.311658	NA	NA	NA
ENSG00000259895	RP11-715J22.2		-1.09306	-1.13818	-1.01763	-0.640473	-0.975503	-0.973234	-0.816332	-0.583093	-0.946631	5	3	0	0.0199569	0.01444	0.0316655	0.212452	0.0721762	0.0738902	NA	0.309199	0.0759143
ENSG00000241370	RPP21		-0.921839	-1.21806	-1.01391	-1.30835	-1.6978	-0.908961	-0.854996	-0.817661	-0.37994	5	3	0	0.110818	0.0286738	0.076312	0.0245063	0.00815132	0.175661	NA	0.223247	0.601746
ENSG00000213901	SLC23A3		-1.16729	-1.2324	-0.891895	-1.02279	-0.679991	-1.016	-0.713543	-0.780991	-0.616207	5	3	0	0.011676	0.00763084	0.0582091	0.0330759	0.225986	0.0577215	NA	0.160944	0.25543
ENSG00000213221	DNLZ		-1.14225	-1.32003	-1.4156	-1.03488	-1.2136	-0.964778	-0.733566	-0.746842	-0.721486	5	3	0	0.0355881	0.0148878	0.0117146	0.0642756	0.0512984	0.134457	NA	NA	NA
ENSG00000272574	RP11-359K18.4		-1.43808	-1.33897	-0.530289	-0.654066	-1.6916	-0.369921	-0.568905	-1.0171	-0.506528	4	3	0	0.00674241	0.0106336	0.345937	0.230308	0.006452	0.596706	NA	NA	NA
ENSG00000062582	MRPS24		-0.96948	-1.38567	-1.20422	-0.90401	-1.62774	-0.819448	-0.633389	-0.515803	-0.956902	5	3	0	0.0648089	0.00769349	0.0220435	0.097269	0.00670819	0.189992	NA	NA	0.107115
ENSG00000269318	AC007292.3		-1.30307	-1.42207	-1.29712	-1.0004	-1.15887	-0.896344	-0.861678	-0.615064	-0.561992	5	3	0	0.0163734	0.00848186	0.0181246	0.0780499	0.0630539	0.167147	NA	NA	0.389366
ENSG00000252808	SCARNA4		-0.726493	-1.48787	-0.903315	-1.24392	-1.58977	-0.900286	-0.442022	-0.387602	-0.246307	5	3	0	0.129812	0.00199801	0.0577951	0.0114984	0.00401558	0.10328	NA	NA	0.690601
ENSG00000263874	LINC00672		-1.37177	-1.52917	-1.71161	-1.25984	-0.867315	-1.15402	-0.569776	-1.08662	-0.795377	5	3	0	0.0378126	0.0196272	0.0121883	0.0641235	0.277179	0.139976	NA	NA	NA
ENSG00000177340	AC024940.1		-2.27545	-1.53316	-1.53484	-1.26632	-1.89681	-1.68892	-0.832714	-1.42609	-0.37884	5	3	0	0.00453383	0.0375852	0.0418618	NA	NA	0.0564149	NA	NA	NA
ENSG00000206612	SNORA2A		-1.08722	-1.54761	-1.53993	-1.30409	-1.74496	-1.50736	-1.22015	-1.4263	-0.542517	5	3	0	0.149433	0.0331222	0.037336	0.0869142	0.0386009	0.0774101	NA	NA	NA
ENSG00000196090	PTPRT		-0.803282	-1.55408	-1.14744	-1.00569	-0.866759	-0.965245	-0.253312	-0.403167	-0.360748	5	3	0	0.0706249	0.000633983	0.0106743	0.0269512	0.0868543	0.0581778	NA	0.45966	0.510862
ENSG00000254676	RP11-727A23.4		-1.07229	-1.59846	-1.06241	-1.46343	-1.58073	-1.14864	-1.01662	-0.614331	-0.78572	5	3	0	0.0551505	0.00377255	0.0577951	0.0114165	0.0118366	0.0717122	NA	0.365454	0.222764
ENSG00000269971	RP3-426I6.5		-1.40536	-1.66998	-1.55887	-1.58782	-1.63323	-1.08838	-0.857794	-1.22463	-0.98947	5	3	0	0.0575415	0.0230001	0.0370319	0.0364877	0.0547282	0.220929	NA	NA	NA
ENSG00000255949	AP003419.16		-1.32814	-1.77448	-1.26226	-1.6337	-1.81767	-1.43151	-0.828001	-0.76474	-0.51982	5	3	0	0.0567723	0.00981694	0.071779	0.0227838	0.0218373	0.0735542	NA	NA	0.552778
ENSG00000206755	SNORA30		-0.927544	-1.79022	-1.30224	-1.49258	-1.8796	-1.27916	-0.568134	-0.775995	-0.350501	5	3	0	0.208848	0.0140631	0.073313	0.0425716	0.0269588	0.13368	NA	NA	NA
ENSG00000207757	MIR93		-0.966751	-2.19927	-1.59578	-1.49094	-1.65536	-1.69556	-0.595251	-0.249365	-0.590521	5	3	0	0.201733	0.00536575	0.0349178	0.0490794	0.0534378	0.0554327	NA	NA	NA
ENSG00000254328	CTC-308K20.4		-1.61944	-2.22663	-1.5523	-1.20502	-2.14195	-1.00174	-1.39249	-1.34347	-0.791981	5	3	0	0.0135608	0.00176717	0.0204976	NA	NA	0.194357	NA	NA	NA
ENSG00000130203	APOE		-0.637644	-2.38723	-2.01911	-1.17293	-1.6785	-1.34059	-1.28264	-0.767939	-0.951428	5	3	0	0.448606	0.00137605	0.00717153	0.132689	0.0463421	0.121021	NA	NA	0.265884
ENSG00000186020	ZNF529		3.43046	3.9259	3.40976	4.49029	3.77842	4.22307	3.34733	3.62712	2.18431	5	3	1	0.0307568	0.0110408	0.0318322	NA	NA	0.0101864	NA	NA	NA
ENSG00000135362	PRR5L		4.01113	2.98819	2.63944	3.10866	3.46424	2.97857	1.99216	2.97786	2.62055	5	3	1	0.000841754	0.0136232	0.035656	NA	NA	0.0223365	NA	NA	NA
ENSG00000236138	RP11-413E6.7		1.69222	1.79221	2.00412	2.18414	1.69756	2.1289	1.57791	1.65689	0.868959	5	3	1	0.0545313	0.0372181	0.0197498	0.0138945	0.0870217	0.0242664	NA	NA	0.43254
ENSG00000121053	EPX		2.13723	1.69265	1.84489	1.94554	1.89794	1.98079	1.10807	1.82976	0.722717	5	3	1	0.0151471	0.0625121	0.041096	0.0349767	0.056516	0.0453861	NA	NA	NA
ENSG00000251002	AE000661.37		2.25461	1.59884	1.98511	1.20181	1.49623	1.87208	1.27596	1.39455	1.48209	5	3	1	0.00167254	0.0271955	0.00610963	0.132023	0.0724198	0.0185542	NA	NA	0.0753279
ENSG00000243004	AC005062.2		0.981729	1.03088	0.926468	0.924145	1.09046	1.39081	0.96702	0.708233	0.520994	5	3	1	0.0484522	0.0343312	0.0666876	0.073781	0.044556	0.00740545	NA	NA	NA
ENSG00000261326	RP5-1057J7.6		0.624641	0.790889	1.14294	0.906956	0.794284	1.01661	0.773914	0.708875	0.0450144	5	3	1	0.131036	0.0442	0.00345401	0.0257497	0.0796483	0.0189543	0.099049	0.137008	0.944617
ENSG00000272335	RP11-53O19.3		0.637062	0.780958	0.751549	0.62533	1.01336	1.2212	0.59632	0.558517	0.460326	5	3	1	0.0786125	0.0247004	0.0337167	0.0968235	0.00933014	0.00133055	0.150568	0.195599	0.276452
ENSG00000129003	VPS13C		0.830937	0.778521	0.766401	0.530461	0.712646	0.912998	0.180078	0.328182	0.332585	4	3	1	0.0113282	0.0165862	0.020067	0.138282	0.0605653	0.011976	0.686316	0.439215	0.419935
ENSG00000173230	GOLGB1		0.761804	0.654623	0.602662	0.530788	0.593859	0.698993	0.300712	0.30584	0.3041	4	3	1	0.00737843	0.020372	0.036105	0.0814661	0.0731805	0.0291412	0.397497	0.40067	0.389335
ENSG00000260257	RP5-1085F17.3		0.307599	0.643831	0.540824	0.376547	0.558643	0.591524	0.304821	0.30473	0.379014	1	3	1	0.228909	0.00489661	0.0201127	0.136119	0.0338632	0.0221235	0.280292	0.290184	0.163887
ENSG00000121594	CD80		0.398622	0.633831	0.619222	0.534222	0.430763	0.543465	0.124568	0.34422	0.293961	2	3	1	0.0818286	0.00369989	0.0050614	0.0201206	0.0955349	0.0286022	0.680413	0.207332	0.268728
ENSG00000259758	CASC7		0.460741	0.606421	0.564906	0.403834	0.661179	0.79342	0.377834	0.289467	0.335947	2	3	1	0.0700454	0.0127933	0.0224181	0.133287	0.018262	0.0033986	0.196642	0.350014	0.253883
ENSG00000174197	MGA		0.514123	0.583554	0.639345	0.519658	0.697778	0.801146	0.528913	0.331851	0.394204	2	3	1	0.0804807	0.0412657	0.0246878	0.0877371	0.0316357	0.010636	0.117556	0.351889	0.243901
ENSG00000117724	CENPF		0.685951	0.581301	0.540226	0.380747	0.71977	0.718915	0.34562	0.224438	0.425947	2	3	1	0.0193728	0.0492486	0.0719365	0.249501	0.0314805	0.0288967	0.335522	0.568926	0.220313
ENSG00000187987	ZSCAN23		0.413803	0.531018	0.654307	0.59049	0.30099	0.582503	0.439692	0.489173	0.283689	2	3	1	0.129812	0.0403123	0.0112677	0.0270152	0.375397	0.0467316	0.152803	0.11868	0.378002
ENSG00000144426	NBEAL1		0.592929	0.530718	0.516118	0.315551	0.515741	0.723693	0.196884	0.265256	0.254029	1	3	1	0.0141117	0.0279069	0.0350072	0.249444	0.0659826	0.00657717	0.532043	0.388636	0.401316
ENSG00000188971	RP11-427H3.3		0.530571	0.520133	0.429233	0.368175	0.554858	0.564106	0.0939074	0.188603	0.180748	0	3	1	0.0306263	0.0320147	0.0887705	0.168731	0.0468858	0.0411825	0.789898	0.562564	0.576147
ENSG00000127914	AKAP9		0.620874	0.519607	0.573788	0.385645	0.527577	0.743116	0.164671	0.273618	0.27441	1	3	1	0.0114047	0.0346507	0.020067	0.15272	0.0641394	0.00608823	0.61643	0.379026	0.36166
ENSG00000117523	PRRC2C		0.369643	0.50199	0.60599	0.464609	0.63564	0.712957	0.273632	0.2795	0.154919	2	3	1	0.150054	0.0372107	0.0119774	0.0687571	0.0198887	0.00708647	0.355748	0.355219	0.636369
ENSG00000185278	ZBTB37		0.577789	0.492357	0.509497	0.365825	0.518085	0.59102	0.211671	0.19524	0.315742	0	3	1	0.0148184	0.0389553	0.0337167	0.160697	0.0583096	0.0264477	0.488531	0.537494	0.267892
ENSG00000261438	RP11-399O19.9		0.485686	0.485275	0.465576	0.336986	0.540725	0.720519	0.0599804	0.270205	0.143912	0	3	1	0.0404995	0.0384023	0.051721	0.19367	0.0410363	0.00465592	0.871924	0.357751	0.65866
ENSG00000273203	AC006946.16		0.544173	0.482587	0.668633	0.654622	0.419642	0.65047	0.283746	0.572664	0.373495	2	3	1	0.0471412	0.0807607	0.0130273	0.0185576	0.200795	0.0313195	0.406295	0.0770758	0.248707
ENSG00000165288	BRWD3		0.355855	0.463411	0.456791	0.347816	0.475846	0.557976	0.131538	0.29503	0.273105	0	3	1	0.0750582	0.0155187	0.0186591	0.0948219	0.0313578	0.0088623	0.61078	0.215775	0.235681
ENSG00000135205	CCDC146		0.706988	0.453735	0.689846	0.696334	0.445598	0.794574	0.401892	0.246307	0.155804	3	3	1	0.0124627	0.134199	0.0166457	0.0178241	0.200782	0.0110196	0.253839	0.520983	0.710046
ENSG00000226328	CTA-217C2.1		0.195095	0.438871	0.369081	0.415553	0.322636	0.464539	0.312993	0.292355	-0.0125465	0	3	1	0.256433	0.00377295	0.0172478	0.00946299	0.0680218	0.00593772	0.0935288	0.11868	0.961616
ENSG00000154511	FAM69A		0.370327	0.42997	0.320052	0.500601	0.570711	0.453135	0.20426	0.422161	0.271662	0	3	1	0.0641195	0.0263418	0.120313	0.0130568	0.0081279	0.0405554	0.407391	0.0727587	0.244751
ENSG00000113494	PRLR		0.560256	0.429735	0.409988	0.419913	0.553294	0.574759	0.172581	0.267079	0.287946	0	3	1	0.00744855	0.0425899	0.0563391	0.0583325	0.0201491	0.0135776	0.527328	0.310017	0.252273
ENSG00000158417	EIF5B		0.134502	0.41553	0.370908	0.245997	0.490251	0.474922	-0.0170483	0.204714	0.193565	0	3	1	0.560204	0.0238059	0.0488996	0.237942	0.0196331	0.0215004	0.958229	0.381901	0.401392
ENSG00000132549	VPS13B		0.441222	0.39893	0.424937	0.177558	0.376257	0.499043	0.243583	0.0738868	0.21847	0	3	1	0.0256608	0.0434159	0.0312849	0.457288	0.102245	0.022693	0.307212	0.807193	0.361999
ENSG00000075151	EIF4G3		0.313494	0.397041	0.399114	0.293093	0.443651	0.455999	0.270474	0.208936	0.268881	0	3	1	0.0747331	0.0184172	0.019596	0.111198	0.0218535	0.0159485	0.17956	0.327741	0.18037
ENSG00000112218	GPR63		0.103761	0.382484	0.369248	0.341116	0.260066	0.421249	0.196517	0.234522	0.146974	0	3	1	0.490229	0.00164629	0.00304466	0.00842763	0.0698324	0.00185518	0.182214	0.121106	0.32997
ENSG00000114739	ACVR2B		0.390193	0.38108	0.369098	0.288879	0.327685	0.50714	0.158321	0.184758	0.252143	0	3	1	0.0211589	0.0227856	0.029831	0.113106	0.097569	0.00627794	0.46034	0.38778	0.20712
ENSG00000070018	LRP6		0.385911	0.376309	0.342911	0.263702	0.350393	0.433009	0.216848	0.13552	0.261078	0	3	1	0.0190907	0.0207446	0.0392223	0.141382	0.0657816	0.0179188	0.27511	0.535847	0.177005
ENSG00000148143	ZNF462		0.450647	0.376059	0.342189	0.301342	0.547941	0.425483	0.235265	0.100153	0.247539	0	3	1	0.0131415	0.0401781	0.0667543	0.128561	0.00715997	0.0399746	0.287877	0.704596	0.255061
ENSG00000055332	EIF2AK2		0.203916	0.3735	0.370092	0.291252	0.411701	0.497588	0.137208	0.232268	0.25295	0	3	1	0.208471	0.0107704	0.0127114	0.0638609	0.0140945	0.00212129	0.467863	0.205126	0.143766
ENSG00000151233	GXYLT1		0.358124	0.369866	0.364764	0.318156	0.24069	0.471218	-0.024335	0.234791	0.190032	0	3	1	0.0368099	0.0281705	0.0325666	0.0777335	0.257679	0.0117308	0.930166	0.263315	0.358285
ENSG00000172795	DCP2		0.40792	0.365939	0.388894	0.306095	0.304022	0.425825	0.0114216	0.221609	0.310868	0	3	1	0.0103398	0.0204848	0.015075	0.0708136	0.105691	0.0162534	0.966622	0.263231	0.0885591
ENSG00000272620	AFAP1-AS1		0.274749	0.363756	0.362164	0.300342	0.423225	0.417526	0.225463	0.187102	0.182848	0	3	1	0.0937544	0.019482	0.0218778	0.0725065	0.0178296	0.0169776	0.228498	0.342834	0.339452
ENSG00000100888	CHD8		0.357132	0.363171	0.349156	0.31683	0.429798	0.417819	0.276769	0.146458	0.22579	0	3	1	0.0491062	0.0423856	0.053853	0.0972973	0.0343329	0.0379609	0.187497	0.535847	0.291924
ENSG00000164323	KIAA1430		0.173505	0.3618	0.347321	0.360847	0.268024	0.414408	0.0795788	0.304492	0.289062	0	3	1	0.26284	0.008243	0.0126559	0.0130101	0.101292	0.00679969	0.671164	0.0723734	0.0688474
ENSG00000176542	KIAA2018		0.38966	0.360029	0.43475	0.183567	0.53974	0.477786	0.122435	0.132236	0.267061	0	3	1	0.0380608	0.0552281	0.0195617	0.409354	0.00900037	0.0206012	0.625176	0.599341	0.226676
ENSG00000158711	ELK4		0.29098	0.35967	0.325101	0.289866	0.324547	0.399369	0.00138867	0.185257	0.197016	0	3	1	0.0477628	0.0114151	0.0242969	0.0561983	0.0504428	0.012108	0.995637	0.302898	0.25211
ENSG00000023516	AKAP11		0.334003	0.35846	0.379059	0.254718	0.454732	0.469382	0.0570809	0.149012	0.212174	0	3	1	0.0551245	0.0349834	0.0263732	0.174471	0.0184697	0.0126049	0.822762	0.507002	0.301899
ENSG00000145375	SPATA5		0.300327	0.349508	0.394299	0.306248	0.489317	0.493964	0.302225	0.23558	0.309167	0	3	1	0.0575336	0.0223276	0.0109553	0.0603327	0.00456677	0.00356318	0.103024	0.214699	0.0796881
ENSG00000128585	MKLN1		0.335618	0.344585	0.317724	0.246505	0.292619	0.360396	0.0116124	0.156549	0.211948	0	3	1	0.0164278	0.0123904	0.0231561	0.101179	0.071599	0.0208043	0.962438	0.375328	0.200527
ENSG00000042317	SPATA7		0.422293	0.341043	0.38225	0.325978	0.106868	0.394155	0.18868	0.226998	0.245628	0	3	1	0.012955	0.0482429	0.0260557	0.0719955	0.684738	0.0425493	0.378017	0.284911	0.22804
ENSG00000168918	INPP5D		0.35289	0.340583	0.316025	0.323922	0.498435	0.359925	0.32482	0.209255	0.161895	0	3	1	0.0295498	0.033386	0.0531065	0.0552745	0.00540448	0.0492351	0.0915599	0.294345	0.420978
ENSG00000247809	NR2F2-AS1		0.323317	0.338081	0.369196	0.283382	0.203799	0.348723	0.241163	0.218826	0.110857	0	3	1	0.0320874	0.0227856	0.014209	0.073781	0.28133	0.0406549	0.178213	0.232353	0.582483
ENSG00000138778	CENPE		0.352883	0.3373	0.374861	0.321535	0.519104	0.547626	0.0558523	0.191965	0.311768	0	3	1	0.0475369	0.0565154	0.0332863	0.0851893	0.00809629	0.00432554	0.831427	0.385751	0.123413
ENSG00000074695	LMAN1		0.165776	0.330319	0.358732	0.345123	0.215564	0.366579	0.0200561	0.276264	0.189856	0	3	1	0.293893	0.0175313	0.0110956	0.0185511	0.214842	0.0194878	0.930813	0.10954	0.258216
ENSG00000163611	SPICE1		0.2478	0.325999	0.350321	0.328386	0.213644	0.367294	0.251235	0.267534	0.201396	0	3	1	0.0513225	0.00776042	0.00486146	0.0115083	0.151622	0.00729859	0.0930786	0.0764481	0.166286
ENSG00000125249	RAP2A		0.18628	0.325029	0.301194	0.322151	0.269871	0.310045	0.0206973	0.279558	0.255285	0	3	1	0.219401	0.0172601	0.0304169	0.0257169	0.095651	0.0494066	0.925755	0.0983648	0.11044
ENSG00000196352	CD55		0.019476	0.323787	0.351141	0.316735	0.226489	0.426503	0.160819	0.285019	0.185558	0	3	1	0.934539	0.0301292	0.019596	0.0431341	0.220729	0.00971007	0.390679	0.119321	0.306554
ENSG00000136732	GYPC		0.236085	0.323377	0.313447	0.299409	0.265743	0.259178	0.321271	0.316647	0.213135	0	3	1	0.0659378	0.00865041	0.0123156	0.0215278	0.0664005	0.071884	0.0521518	0.0436353	0.143715
ENSG00000152749	GPR180		0.16884	0.316693	0.372714	0.348763	0.268038	0.383717	0.0467984	0.272294	0.21602	0	3	1	0.356795	0.049941	0.0201127	0.0364877	0.164311	0.0336272	0.847051	0.167552	0.257633
ENSG00000151422	FER		0.347076	0.316668	0.365	0.309462	0.458732	0.427956	0.14723	0.181256	0.221557	0	3	1	0.0318474	0.0504201	0.0230973	0.0683476	0.0103981	0.0161424	0.474421	0.369737	0.247332
ENSG00000136167	LCP1		0.201764	0.315969	0.340045	0.234388	0.365128	0.371721	0.260681	0.233306	0.267684	0	3	1	0.204266	0.0293864	0.0197498	0.139077	0.0279355	0.0221536	0.129947	0.19415	0.111515
ENSG00000189079	ARID2		0.194495	0.315857	0.359021	0.242744	0.31323	0.354656	0.0627941	0.130699	0.180461	0	3	1	0.186122	0.0183581	0.00804793	0.0956202	0.0437724	0.0188366	0.739824	0.458068	0.265416
ENSG00000157470	FAM81A		0.23398	0.31317	0.295112	0.254666	0.459656	0.43356	0.278786	0.250226	0.286954	0	3	1	0.0914534	0.0171969	0.0275879	0.0715773	0.00186384	0.00294491	0.0836062	0.123022	0.0597455
ENSG00000197008	ZNF138		0.283277	0.308848	0.319475	0.310948	0.18857	0.330126	0.113692	0.309757	0.227436	0	3	1	0.0522378	0.0298794	0.0258576	0.0364154	0.300382	0.0420567	0.542232	0.0736652	0.176038
ENSG00000163322	FAM175A		0.267864	0.306706	0.312654	0.290475	0.283213	0.321905	0.111693	0.270605	0.249463	0	3	1	0.0551245	0.0234702	0.0224077	0.041463	0.0731805	0.0373704	0.529132	0.104968	0.115173
ENSG00000134516	DOCK2		0.382361	0.306033	0.267163	0.200434	0.398253	0.339606	0.279915	0.130411	0.244888	0	3	1	0.00896636	0.0375615	0.0770562	0.224537	0.0168839	0.0420567	0.110696	0.500251	0.153089
ENSG00000134852	CLOCK		0.192352	0.305166	0.295905	0.17273	0.313507	0.426805	0.133992	0.207335	0.19062	0	3	1	0.16637	0.0167287	0.0223215	0.233284	0.0329878	0.00247571	0.40753	0.192653	0.214408
ENSG00000171310	CHST11		0.326119	0.304959	0.269883	0.268393	0.337262	0.321971	0.261694	0.218966	0.139192	0	3	1	0.0234011	0.0327939	0.065306	0.0782137	0.0391622	0.048667	0.1241	0.213798	0.442053
ENSG00000134333	LDHA		0.172559	0.304538	0.301096	0.259895	0.218783	0.305334	0.170118	0.268397	0.135419	0	3	1	0.159019	0.0070089	0.00837295	0.0297218	0.10375	0.0161293	0.209821	0.0567037	0.327242
ENSG00000141027	NCOR1		0.26438	0.30272	0.277472	0.240261	0.321231	0.368968	0.165445	0.123515	0.150814	0	3	1	0.0584805	0.025456	0.0447913	0.101513	0.0396836	0.0147086	0.320984	0.490856	0.366855
ENSG00000109171	SLAIN2		0.179307	0.300714	0.226317	0.229049	0.127534	0.221627	0.115858	0.186915	0.180405	0	3	1	0.0662151	0.00124551	0.0176216	0.0204308	0.290411	0.0403886	0.32032	0.108137	0.100002
ENSG00000141367	CLTC		0.264563	0.299296	0.33608	0.271315	0.40381	0.420106	0.205786	0.151051	0.235544	0	3	1	0.0728244	0.0367807	0.0192708	0.0747116	0.0124012	0.00768905	0.226163	0.40942	0.159297
ENSG00000153827	TRIP12		0.293474	0.299045	0.248302	0.178064	0.342429	0.357665	0.163041	0.113072	0.20593	0	3	1	0.0221949	0.0177991	0.0567601	0.211979	0.0182553	0.0113135	0.291988	0.501933	0.168486
ENSG00000196693	ZNF33B		0.203464	0.297741	0.294406	0.27388	0.195095	0.397128	0.129561	0.258635	0.233995	0	3	1	0.0695188	0.00563041	0.00690862	0.0152497	0.13112	0.000882573	0.33319	0.0557425	0.0604954
ENSG00000166439	RNF169		0.223507	0.291599	0.302036	0.276354	0.254564	0.354177	0.209845	0.180123	0.180205	0	3	1	0.0776459	0.0162074	0.0139479	0.030706	0.0734299	0.00861801	0.147854	0.231211	0.215465
ENSG00000092470	WDR76		0.122347	0.288953	0.324011	0.34109	0.289701	0.41954	0.325601	0.27528	0.168098	0	3	1	0.422223	0.0250074	0.0127114	0.0119485	0.0528881	0.00322442	0.0537618	0.0803403	0.281752
ENSG00000180182	MED14		0.185046	0.288551	0.261005	0.183704	0.323421	0.315999	0.0409695	0.0809338	0.160551	0	3	1	0.187334	0.0244602	0.0465078	0.201353	0.0281475	0.0295877	0.832426	0.653216	0.303739
ENSG00000189180	ZNF33A		0.198933	0.287644	0.321172	0.335204	0.211796	0.416192	0.0554806	0.294606	0.156794	0	3	1	0.165067	0.0303413	0.016305	0.0152497	0.193318	0.00446352	0.769373	0.0710235	0.331985
ENSG00000137145	DENND4C		0.360164	0.287071	0.270666	0.297799	0.270812	0.340434	0.0109311	0.127291	0.235226	0	3	1	0.0118248	0.0474184	0.064799	0.0481474	0.108909	0.0359361	0.965708	0.500251	0.161061
ENSG00000126778	SIX1		0.101781	0.28351	0.236832	0.213052	0.261822	0.33561	0.1972	0.148186	0.098243	0	3	1	0.441734	0.00984092	0.0360547	0.0705823	0.0382826	0.00617438	0.139488	0.283453	0.498201
ENSG00000118412	CASP8AP2		0.189831	0.279765	0.323727	0.252808	0.295935	0.413142	0.0583822	0.23796	0.172228	0	3	1	0.163637	0.0263658	0.0109553	0.0586061	0.0415221	0.00293646	0.742119	0.123023	0.254202
ENSG00000167220	HDHD2		0.255476	0.277787	0.199451	0.204992	0.28836	0.320351	0.0599887	0.163588	0.129317	0	3	1	0.0213166	0.0110884	0.0825606	0.0823843	0.020791	0.00860363	0.694401	0.228025	0.339321
ENSG00000139218	SCAF11		0.21216	0.277778	0.268546	0.220115	0.323831	0.368729	0.113412	0.148568	0.197458	0	3	1	0.109313	0.0270645	0.0350965	0.105877	0.02422	0.00806171	0.481478	0.34857	0.184992
ENSG00000198924	DCLRE1A		0.191713	0.274819	0.268663	0.303947	0.257649	0.380995	0.171302	0.232556	0.218476	0	3	1	0.14171	0.0240045	0.0295964	0.0166907	0.0703002	0.00470975	0.243239	0.120992	0.124744
ENSG00000137509	PRCP		0.205916	0.274435	0.199894	0.167526	0.158326	0.237428	0.11795	0.176588	0.110886	0	3	1	0.0266201	0.002479	0.0318737	0.0886781	0.149861	0.0210734	0.295539	0.116346	0.321825
ENSG00000100596	SPTLC2		0.265481	0.273994	0.243255	0.188445	0.283627	0.346615	0.248126	0.15277	0.225883	0	3	1	0.0312854	0.0237296	0.0507292	0.159321	0.042364	0.0100043	0.0914929	0.315825	0.110121
ENSG00000197713	RPE		0.16819	0.271115	0.276026	0.215291	0.206205	0.290382	0.0578426	0.21579	0.168773	0	3	1	0.109095	0.00604641	0.00596542	0.0395804	0.0765702	0.00847378	0.668357	0.0763068	0.14869
ENSG00000155561	NUP205		0.227637	0.27108	0.341683	0.317728	0.346694	0.415581	0.279975	0.20871	0.218138	0	3	1	0.128232	0.0588519	0.0161838	0.0317191	0.0320593	0.00766943	0.0988975	0.230116	0.192403
ENSG00000079387	SENP1		0.169314	0.269477	0.268113	0.277054	0.194602	0.300067	0.139125	0.192224	0.173621	0	3	1	0.103996	0.00604641	0.00717153	0.00796257	0.0942542	0.00617533	0.243828	0.114964	0.133772
ENSG00000115993	TRAK2		0.274098	0.268474	0.199512	0.199864	0.379351	0.277586	0.150075	0.128537	0.190802	0	3	1	0.00785253	0.00871432	0.0599711	0.0691925	0.00101172	0.0161293	0.226163	0.320838	0.112912
ENSG00000104231	ZFAND1		0.174113	0.268188	0.282132	0.320969	0.179967	0.323222	0.080102	0.296396	0.192137	0	3	1	0.231922	0.043889	0.0344469	0.0197904	0.283313	0.0297451	0.653646	0.0671886	0.221037
ENSG00000183780	SLC35F3		0.144777	0.261872	0.347776	0.394663	0.480555	0.418531	0.359239	0.314863	0.129597	0	3	1	0.377159	0.0705084	0.0147522	0.00796257	0.00232904	0.00737571	0.0531912	0.0691237	0.478487
ENSG00000164151	KIAA0947		0.219651	0.26103	0.271014	0.196155	0.340924	0.413972	0.205177	0.11623	0.18985	0	3	1	0.108133	0.0472446	0.0398872	0.172341	0.021107	0.00387009	0.182829	0.497745	0.220164
ENSG00000164172	MOCS2		0.19881	0.25348	0.256049	0.270918	0.161997	0.314989	0.194185	0.226436	0.139164	0	3	1	0.118049	0.0364164	0.0366625	0.0314217	0.290411	0.0194878	0.178329	0.123022	0.348187
ENSG00000114013	CD86		0.271854	0.252699	0.216153	0.316369	0.409192	0.315347	0.187182	0.203751	0.193787	0	3	1	0.0416716	0.0569144	0.115874	0.0204308	0.00507226	0.0330489	0.230005	0.208022	0.213042
ENSG00000135049	AGTPBP1		0.244637	0.250073	0.24141	0.210744	0.216655	0.276615	0.0303439	0.19804	0.1624	0	3	1	0.0273015	0.0214104	0.0289125	0.0703501	0.0909934	0.0242156	0.85605	0.140672	0.212733
ENSG00000147526	TACC1		0.210412	0.249969	0.246471	0.196115	0.346362	0.33221	0.200247	0.113002	0.220665	0	3	1	0.0873624	0.03474	0.0395782	0.12786	0.00927245	0.0111533	0.151261	0.464008	0.106338
ENSG00000170832	USP32		0.301414	0.249145	0.237627	0.184553	0.244439	0.279695	0.133938	0.112767	0.170685	0	3	1	0.00651497	0.0240021	0.0341304	0.12618	0.0560235	0.0245163	0.326085	0.429475	0.194671
ENSG00000005175	RPAP3		0.141571	0.248874	0.323778	0.244906	0.298524	0.373347	0.075033	0.241236	0.264287	0	3	1	0.316456	0.0490296	0.00996142	0.0646111	0.0364549	0.00669239	0.657466	0.115042	0.0649211
ENSG00000116874	WARS2		0.109968	0.247332	0.245035	0.200541	0.127903	0.287067	0.0595554	0.181608	0.173387	0	3	1	0.309321	0.00888005	0.0110154	0.0454895	0.293967	0.00652043	0.647221	0.120366	0.120216
ENSG00000171488	LRRC8C		0.266015	0.244759	0.152915	0.188184	0.343138	0.326686	0.0346665	0.154346	0.196645	0	3	1	0.0319058	0.0486034	0.264599	0.163209	0.0131625	0.0166324	0.852959	0.314208	0.172584
ENSG00000134121	CHL1		0.382243	0.24277	0.228468	0.307309	0.484846	0.377559	0.172096	0.169188	0.21406	0	3	1	0.00796099	0.105641	0.135561	0.042608	0.00274507	0.0193404	0.333447	0.351755	0.213443
ENSG00000145779	TNFAIP8		0.17941	0.23915	0.259528	0.251069	0.214638	0.282896	0.086513	0.255372	0.221766	0	3	1	0.136371	0.0352069	0.0226709	0.0342333	0.108575	0.0263103	0.559923	0.0671589	0.087817
ENSG00000072736	NFATC3		0.176578	0.23843	0.204174	0.170549	0.204937	0.223382	0.0853045	0.0738719	0.0941862	0	3	1	0.0572816	0.00769349	0.0248603	0.0772341	0.0489117	0.0285007	0.461134	0.540279	0.406677
ENSG00000105011	ASF1B		0.279146	0.236722	0.222443	0.26742	0.284565	0.203803	0.372708	0.236343	0.158819	0	3	1	0.0277009	0.0634404	0.0870434	0.041564	0.0488136	0.178833	0.0375138	0.123022	0.294391
ENSG00000008869	HEATR5B		0.237033	0.236604	0.293327	0.273439	0.340641	0.36147	0.156491	0.166383	0.221563	0	3	1	0.0623877	0.0595737	0.0180965	0.0342333	0.0148094	0.0080122	0.297632	0.278783	0.123217
ENSG00000102763	VWA8		0.123132	0.235675	0.265785	0.209739	0.247021	0.304068	0.0882052	0.108226	0.143927	0	3	1	0.294844	0.0234678	0.0115228	0.0576633	0.0394496	0.00847378	0.515988	0.420024	0.250056
ENSG00000196715	VKORC1L1		0.129375	0.23241	0.192718	0.237346	0.34993	0.3038	0.153685	0.16205	0.123943	0	3	1	0.321434	0.0455443	0.110525	0.0498359	0.00653555	0.0178963	0.270268	0.255891	0.384939
ENSG00000106723	SPIN1		0.195934	0.232351	0.193356	0.178951	0.213222	0.288854	0.104328	0.178978	0.178035	0	3	1	0.0438383	0.0135894	0.0459678	0.0781253	0.0518559	0.00593772	0.380794	0.123022	0.105947
ENSG00000118200	CAMSAP2		0.271822	0.2318	0.184926	0.154432	0.316102	0.386627	0.118533	0.142114	0.244284	0	3	1	0.0185063	0.04605	0.128238	0.232885	0.0150339	0.00211247	0.410892	0.323414	0.0641832
ENSG00000113532	ST8SIA4		0.101024	0.231758	0.280516	0.291798	0.315104	0.347181	0.122513	0.226511	0.147826	0	3	1	0.523285	0.0789228	0.0306932	0.0302647	0.0323509	0.0152966	0.454954	0.153652	0.347631
ENSG00000143476	DTL		0.10348	0.2316	0.264342	0.181632	0.193905	0.297661	0.135685	0.198208	0.169664	0	3	1	0.290209	0.00723357	0.00254299	0.0474892	0.0539183	0.00182907	0.189492	0.0648107	0.0901711
ENSG00000164038	SLC9B2		0.0491385	0.227908	0.232357	0.25305	0.180279	0.282504	0.149303	0.19726	0.101835	0	3	1	0.747128	0.0400531	0.0376845	0.0280566	0.1773	0.0220046	0.263895	0.144643	0.472606
ENSG00000182150	ERCC6L2		0.30241	0.227089	0.296438	0.20615	0.361393	0.406461	0.208569	0.161592	0.230204	0	3	1	0.0298441	0.112084	0.0330753	0.1747	0.0205262	0.00736618	0.202548	0.349168	0.152654
ENSG00000145246	ATP10D		0.317585	0.225372	0.205282	0.298882	0.384171	0.360406	0.29158	0.12833	0.212797	0	3	1	0.0234665	0.119966	0.170017	0.0398802	0.0144785	0.0204274	0.0838861	0.482534	0.197107
ENSG00000137760	ALKBH8		0.209684	0.22464	0.220159	0.295317	0.31953	0.339848	0.0604964	0.216354	0.151028	0	3	1	0.0671897	0.04569	0.0534674	0.011213	0.0101627	0.00556584	0.692754	0.111076	0.257633
ENSG00000159063	ALG8		0.127111	0.224583	0.260903	0.236486	0.200407	0.322657	0.155705	0.203294	0.187045	0	3	1	0.302138	0.041557	0.0174403	0.0384668	0.121902	0.00740545	0.232841	0.127569	0.143244
ENSG00000198836	OPA1		0.114057	0.224036	0.234358	0.195529	0.262734	0.377041	0.102471	0.18989	0.217396	0	3	1	0.304696	0.0221295	0.0178383	0.0613002	0.0191923	0.000506567	0.405967	0.117261	0.0537571
ENSG00000138413	IDH1		0.147467	0.223654	0.236231	0.223002	0.210783	0.271005	0.133073	0.172609	0.167696	0	3	1	0.14733	0.0176136	0.0134821	0.025107	0.0551977	0.0100582	0.24436	0.1388	0.130721
ENSG00000198642	KLHL9		0.141568	0.221807	0.20818	0.214366	0.204172	0.325164	0.0490033	0.177198	0.163314	0	3	1	0.151982	0.0152889	0.024689	0.0263474	0.0553856	0.00133001	0.698939	0.11786	0.129495
ENSG00000109436	TBC1D9		0.281855	0.220355	0.188728	0.245323	0.409176	0.26894	0.164756	0.126185	0.208896	0	3	1	0.0137815	0.0583874	0.117417	0.0407768	0.00137852	0.0391267	0.228326	0.385716	0.11623
ENSG00000148925	BTBD10		0.268993	0.220244	0.222487	0.177892	0.10965	0.282751	0.138912	0.173381	0.154252	0	3	1	0.00847307	0.0319544	0.0320594	0.108411	0.432669	0.0130864	0.263895	0.170664	0.20602
ENSG00000078674	PCM1		0.291819	0.219457	0.256848	0.215227	0.225776	0.339462	0.0688307	0.145677	0.181865	0	3	1	0.00635509	0.041557	0.0166446	0.0563219	0.0692012	0.00390315	0.631817	0.272688	0.144817
ENSG00000177119	ANO6		0.19346	0.219339	0.290481	0.335278	0.27759	0.337343	0.125834	0.198431	0.205754	0	3	1	0.0959679	0.0516488	0.00947959	0.0041695	0.0291946	0.00599122	0.360712	0.14802	0.110559
ENSG00000169379	ARL13B		0.251396	0.218673	0.213968	0.24249	0.282003	0.340875	0.111499	0.258085	0.174683	0	3	1	0.0351876	0.0688526	0.0791354	0.0497288	0.0355148	0.00859623	0.459624	0.0718524	0.213074
ENSG00000122591	FAM126A		0.179061	0.215318	0.255676	0.219198	0.222536	0.294149	0.0197409	0.14599	0.141591	0	3	1	0.0895556	0.0334447	0.0119774	0.0384037	0.0564325	0.00847378	0.903713	0.242107	0.241231
ENSG00000112079	STK38		0.258859	0.214063	0.156082	0.161741	0.255043	0.241361	0.145681	0.108632	0.0991209	0	3	1	0.00648495	0.0240536	0.121483	0.115989	0.0179002	0.0240799	0.201372	0.365802	0.408167
ENSG00000081087	OSTM1		0.165408	0.214033	0.164619	0.230264	0.297786	0.198703	0.0521363	0.261279	0.182299	0	3	1	0.132271	0.0403123	0.134385	0.0333646	0.0102038	0.103335	0.718693	0.0443911	0.131332
ENSG00000153339	TRAPPC8		0.16635	0.211402	0.226591	0.193498	0.248616	0.291401	0.000416121	0.148725	0.174101	0	3	1	0.133477	0.0450737	0.0316655	0.083377	0.0376937	0.011796	0.998167	0.250933	0.15442
ENSG00000112365	ZBTB24		0.130551	0.210832	0.215932	0.210109	0.316546	0.308483	0.15383	0.156711	0.177419	0	3	1	0.261557	0.0450412	0.0411272	0.0557558	0.00649289	0.00724971	0.216591	0.220405	0.145568
ENSG00000117155	SSX2IP		0.0694218	0.20891	0.188321	0.192548	0.166943	0.245106	-0.00740687	0.184817	0.155974	0	3	1	0.529047	0.0184623	0.0380337	0.039652	0.11365	0.0136933	0.962963	0.0889779	0.134629
ENSG00000152413	HOMER1		0.0990728	0.208801	0.2745	0.266654	0.368444	0.324336	0.168625	0.199068	0.209008	0	3	1	0.49694	0.0912598	0.022687	0.0331359	0.00575207	0.0148312	0.241828	0.177199	0.134321
ENSG00000116406	EDEM3		0.238463	0.207888	0.174741	0.189535	0.292773	0.305508	0.0926023	0.16751	0.175485	0	3	1	0.0180819	0.0400531	0.0960013	0.077118	0.00938259	0.00586369	0.47276	0.176174	0.134286
ENSG00000091009	RBM27		0.151622	0.20716	0.253542	0.215333	0.171499	0.324966	0.0959342	0.154347	0.225223	0	3	1	0.166931	0.0435053	0.0129184	0.0435095	0.162575	0.00368988	0.458561	0.217937	0.052736
ENSG00000066777	ARFGEF1		0.277949	0.205632	0.225071	0.181367	0.255419	0.298995	0.0508524	0.0949404	0.152599	0	3	1	0.00937716	0.0591919	0.0383116	0.118299	0.0373622	0.0118114	0.733692	0.502591	0.232603
ENSG00000156802	ATAD2		0.155359	0.204033	0.272783	0.294659	0.273908	0.399704	0.16398	0.229589	0.13669	0	3	1	0.215486	0.0817416	0.017429	0.0135173	0.0364224	0.00142606	0.228214	0.102344	0.323125
ENSG00000198730	CTR9		0.166011	0.200187	0.184739	0.171133	0.314931	0.305937	0.0844204	0.0995802	0.134331	0	3	1	0.0742269	0.025456	0.0433252	0.073781	0.00162796	0.00191836	0.462952	0.38188	0.208876
ENSG00000137992	DBT		0.299039	0.199888	0.236065	0.270296	0.274602	0.29896	0.10317	0.234002	0.16996	0	3	1	0.0119168	0.106126	0.0528784	0.0300652	0.04472	0.0254588	0.503283	0.108774	0.231954
ENSG00000111880	RNGTT		0.130902	0.197365	0.219154	0.152656	0.213861	0.285039	0.0581165	0.162273	0.174641	0	3	1	0.123608	0.0131235	0.0066285	0.0745968	0.0191362	0.0012411	0.586243	0.0992702	0.058283
ENSG00000253797	UTP14C		0.224445	0.197074	0.170289	0.213739	0.291136	0.313797	0.167044	0.082765	0.188958	0	3	1	0.027719	0.0541561	0.107748	0.0428423	0.0100432	0.00471186	0.163957	0.537711	0.105889
ENSG00000198554	WDHD1		0.16151	0.196577	0.239273	0.191977	0.172178	0.288446	0.147006	0.143349	0.175617	0	3	1	0.0580468	0.016783	0.00408369	0.0271939	0.0749087	0.00150572	0.136731	0.160944	0.0652656
ENSG00000152240	HAUS1		0.16903	0.194726	0.209921	0.238382	0.174037	0.223186	0.242326	0.1804	0.190996	0	3	1	0.0924436	0.0454788	0.0309193	0.0171899	0.128075	0.0422552	0.0537618	0.125252	0.083421
ENSG00000114062	UBE3A		0.115996	0.194494	0.198321	0.228911	0.26097	0.325512	0.0470384	0.153115	0.129431	0	3	1	0.292398	0.0500808	0.0469564	0.0257552	0.0192971	0.00247571	0.730895	0.207332	0.271952
ENSG00000092330	TINF2		0.21152	0.194302	0.187779	0.194447	0.252132	0.160407	0.265731	0.146162	0.197975	0	3	1	0.0326753	0.049941	0.0610362	0.0603327	0.0233685	0.176161	0.0454813	0.224111	0.0774839
ENSG00000065883	CDK13		0.242135	0.189923	0.201687	0.234668	0.338327	0.288616	0.178033	0.112533	0.0833982	0	3	1	0.0192498	0.071519	0.0558616	0.0298338	0.00342607	0.0115353	0.145216	0.390622	0.538414
ENSG00000254087	LYN		0.206232	0.189583	0.13174	0.145306	0.254055	0.192009	0.0859269	0.0957216	0.137809	0	3	1	0.0089307	0.0156047	0.112515	0.0866557	0.00410295	0.0316397	0.384479	0.335526	0.134321
ENSG00000070214	SLC44A1		0.226644	0.187768	0.140784	0.177542	0.178336	0.179565	-0.00620706	0.142869	0.229243	0	3	1	0.00687259	0.0247609	0.110374	0.0441354	0.0678831	0.0636137	0.966593	0.16947	0.013551
ENSG00000168724	DNAJC21		0.145764	0.186164	0.153234	0.11779	0.100532	0.213709	0.0080692	0.149109	0.138077	0	3	1	0.0300913	0.0046856	0.0220197	0.0996133	0.221025	0.003521	0.943308	0.0671589	0.0698573
ENSG00000122729	ACO1		0.243507	0.184462	0.19179	0.180059	0.158135	0.221275	0.0952856	0.12665	0.154977	0	3	1	0.00778179	0.0472446	0.0398292	0.0647526	0.151384	0.0336111	0.408915	0.267066	0.150255
ENSG00000102910	LONP2		0.197636	0.184163	0.188808	0.1356	0.140307	0.189642	0.108325	0.116187	0.169463	0	3	1	0.0107121	0.0165019	0.0155371	0.105016	0.12756	0.0300596	0.243828	0.223225	0.0560345
ENSG00000169359	SLC33A1		0.129322	0.183689	0.211049	0.254802	0.214536	0.222752	0.0427877	0.17505	0.0927108	0	3	1	0.205472	0.0518263	0.0242969	0.00940761	0.0454176	0.035018	0.744417	0.124631	0.431547
ENSG00000149485	FADS1		0.149397	0.179102	0.218137	0.253611	0.258226	0.234776	0.176542	0.187867	0.120823	0	3	1	0.142136	0.065555	0.0229407	0.0114165	0.0173739	0.029012	0.120596	0.108774	0.295208
ENSG00000047932	GOPC		0.1631	0.17665	0.157603	0.225517	0.325833	0.254157	0.059669	0.182871	0.179146	0	3	1	0.0602825	0.0372786	0.0697681	0.0109253	0.000647626	0.00638532	0.59575	0.0763068	0.0646027
ENSG00000120253	NUP43		0.0975187	0.175102	0.207012	0.207324	0.177769	0.288593	0.0577403	0.159064	0.1285	0	3	1	0.277888	0.0286556	0.0102009	0.0130908	0.0542741	0.00103769	0.586818	0.105425	0.172526
ENSG00000103707	MTFMT		0.121654	0.171895	0.159216	0.0723364	0.167949	0.159012	0.135084	0.1252	0.143346	0	3	1	0.0917029	0.0119214	0.022687	0.377463	0.0324022	0.0451462	0.106718	0.137008	0.0715121
ENSG00000171492	LRRC8D		0.161249	0.16872	0.261084	0.258427	0.309135	0.299025	0.21464	0.223505	0.173817	0	3	1	0.188103	0.156642	0.0210455	0.0281187	0.0150339	0.0169776	0.111922	0.105174	0.192938
ENSG00000140395	WDR61		0.0965806	0.167579	0.143089	0.125005	0.151006	0.155113	0.115956	0.160342	0.117897	0	3	1	0.182146	0.011074	0.0340351	0.0788275	0.0488413	0.0414438	0.143894	0.0544935	0.129522
ENSG00000119231	SENP5		0.116539	0.154197	0.189851	0.118297	0.174419	0.232123	0.151314	0.110715	0.127749	0	3	1	0.120629	0.0300184	0.00780755	0.126454	0.032031	0.00296501	0.0808051	0.208114	0.123005
ENSG00000163644	PPM1K		0.112587	0.150507	0.224885	0.219497	0.2785	0.264927	0.0929653	0.172296	0.161035	0	3	1	0.273821	0.115347	0.0149455	0.0222469	0.00675885	0.00897414	0.420181	0.124794	0.132419
ENSG00000164466	SFXN1		0.0876064	0.149609	0.171953	0.147823	0.136642	0.179466	0.0932714	0.145869	0.0978424	0	3	1	0.219401	0.0200601	0.00816058	0.0297218	0.0703499	0.0126445	0.228214	0.0671589	0.204231
ENSG00000102384	CENPI		0.224166	0.148695	0.206404	0.165328	0.302491	0.263204	0.0565154	0.089266	0.204814	0	3	1	0.0274873	0.163833	0.0436883	0.131071	0.00699527	0.0192452	0.681548	0.500251	0.0750318
ENSG00000117859	OSBPL9		0.123905	0.140973	0.132374	0.152936	0.167126	0.214859	0.13715	0.130021	0.144323	0	3	1	0.0933509	0.0491674	0.0687769	0.0389452	0.039488	0.00595609	0.106718	0.133852	0.0747746
ENSG00000259994	RP11-305E6.4		0.0952766	0.139528	0.661353	0.517335	0.683226	0.700727	0.329611	0.33087	0.334399	2	3	1	0.789694	0.673278	0.00804793	0.0467266	0.0129316	0.0101713	0.286675	0.287057	0.271707
ENSG00000125871	MGME1		0.233069	0.129692	0.119919	0.176906	0.201582	0.187592	0.122312	0.141616	0.164252	0	3	1	0.00286064	0.109768	0.149122	0.0299132	0.0223758	0.0338949	0.188004	0.13671	0.0671732
ENSG00000121848	RNF115		0.10694	0.115473	0.16831	0.172429	0.204168	0.215317	0.132364	0.126529	0.122057	0	3	1	0.225464	0.177052	0.0387293	0.0395622	0.0248018	0.0159086	0.166231	0.199788	0.200527
ENSG00000126432	PRDX5		-0.00907783	-0.116124	-0.177402	-0.190569	-0.197172	-0.216301	-0.0674156	-0.112742	-0.0201116	0	3	1	0.94682	0.210216	0.042351	0.0341554	0.0463698	0.0254588	0.547797	0.291559	0.884867
ENSG00000149658	YTHDF1		-0.0969514	-0.14403	-0.159934	-0.161779	-0.137593	-0.208738	-0.104815	-0.120351	-0.0768516	0	3	1	0.209925	0.0434516	0.0244336	0.0287619	0.0967439	0.00766943	0.213727	0.167433	0.377529
ENSG00000100711	ZFYVE21		-0.171288	-0.157257	-0.197809	-0.195084	-0.236786	-0.24589	-0.189527	-0.166729	-0.180986	0	3	1	0.0739336	0.102735	0.037232	0.0446045	0.025182	0.0195965	0.0935288	0.139839	0.0919163
ENSG00000241878	PISD		-0.142342	-0.160772	-0.130939	-0.0995028	-0.226319	-0.278249	-0.100613	-0.106749	-0.148748	0	3	1	0.0445458	0.019487	0.0658893	0.196547	0.00366243	0.000322653	0.225002	0.211878	0.061611
ENSG00000141084	RANBP10		-0.00841637	-0.18643	-0.219774	-0.271566	-0.268448	-0.256488	-0.111874	-0.195518	-0.124572	0	3	1	0.960069	0.0924402	0.0447913	0.0150435	0.0284088	0.0365152	0.406089	0.135568	0.339969
ENSG00000132781	MUTYH		-0.127958	-0.18688	-0.308455	-0.209757	-0.257793	-0.264301	-0.0735999	-0.17089	-0.126866	0	3	1	0.225041	0.0554001	0.00162323	0.0364154	0.0182529	0.013844	0.558467	0.14704	0.271707
ENSG00000185963	BICD2		-0.123658	-0.188349	-0.233634	-0.240675	-0.142298	-0.198178	-0.189169	-0.188153	-0.17762	0	3	1	0.16529	0.0221079	0.00499079	0.00569497	0.1523	0.035018	0.0721813	0.0648107	0.0612473
ENSG00000158773	USF1		-0.170499	-0.188654	-0.265216	-0.245029	-0.291705	-0.283896	-0.0694279	-0.140438	-0.0897163	0	3	1	0.143543	0.0950243	0.0161484	0.0321553	0.0190279	0.0205229	0.63771	0.303017	0.529933
ENSG00000132155	RAF1		-0.17365	-0.191181	-0.209096	-0.186595	-0.225936	-0.213107	-0.115167	-0.144144	-0.081796	0	3	1	0.0659809	0.0379876	0.0231116	0.0538867	0.0314112	0.0416159	0.301015	0.203665	0.490372
ENSG00000114745	GORASP1		-0.110959	-0.202434	-0.187928	-0.129674	-0.212384	-0.189911	-0.129506	-0.0908506	-0.140964	0	3	1	0.201733	0.0104895	0.0196789	0.134464	0.0188906	0.0370867	0.173635	0.363073	0.129672
ENSG00000176155	CCDC57		-0.199962	-0.203734	-0.285929	-0.269479	-0.281399	-0.381849	-0.141521	-0.189468	-0.232988	0	3	1	0.105837	0.0948177	0.0162927	0.029348	0.0373245	0.00348585	0.329541	0.192794	0.0847313
ENSG00000165661	QSOX2		-0.174193	-0.204676	-0.182006	-0.0898873	-0.163861	-0.117506	-0.137426	-0.110453	-0.199698	0	3	1	0.046428	0.0161044	0.0360547	0.37382	0.103398	0.27938	0.177534	0.298751	0.0395911
ENSG00000173653	RCE1		-0.250654	-0.214655	-0.178628	-0.265797	-0.338823	-0.410577	-0.110827	-0.113847	-0.239943	0	3	1	0.0354248	0.073804	0.152951	0.0302338	0.0103506	0.00158452	0.458607	0.452461	0.0742165
ENSG00000109083	IFT20		-0.267102	-0.215103	-0.320587	-0.313611	-0.398693	-0.404877	-0.255216	-0.199985	-0.0766971	0	3	1	0.0890651	0.181849	0.0368239	0.0479778	0.0203465	0.0172506	0.155096	0.284702	0.719748
ENSG00000125347	IRF1		-0.0602354	-0.215233	-0.233031	-0.164758	-0.298704	-0.358229	-0.230254	-0.190509	-0.170657	0	3	1	0.669364	0.0476711	0.0318322	0.163177	0.0141773	0.00247163	0.0792556	0.149366	0.177988
ENSG00000197063	MAFG		-0.331981	-0.218611	-0.240036	-0.237966	-0.10134	-0.285802	-0.145822	-0.19575	-0.196919	0	3	1	0.00313513	0.0544645	0.0344184	0.0424194	0.519506	0.0233967	0.283982	0.155321	0.131092
ENSG00000170631	ZNF16		-0.096898	-0.226777	-0.318237	-0.31162	-0.352565	-0.321487	-0.208767	-0.193811	-0.135044	0	3	1	0.567281	0.10906	0.0211449	0.028818	0.0231447	0.0403886	0.199883	0.246142	0.431547
ENSG00000109736	MFSD10		-0.12529	-0.227751	-0.220858	-0.131553	-0.253208	-0.241741	0.00956169	-0.171503	-0.166767	0	3	1	0.257221	0.0212545	0.0281279	0.239034	0.0256401	0.0324427	0.956409	0.160668	0.152152
ENSG00000176444	CLK2		-0.303311	-0.229921	-0.184422	-0.163931	-0.191717	-0.187882	-0.0898445	-0.175029	-0.260655	0	3	1	0.00104306	0.011324	0.0488264	0.096712	0.0724347	0.0776596	0.437681	0.119205	0.0094791
ENSG00000182208	MOB2		-0.04895	-0.230214	-0.242835	-0.181174	-0.291076	-0.344213	-0.0316162	-0.154951	-0.11039	0	3	1	0.722272	0.0242855	0.0194913	0.0985514	0.0117152	0.00261878	0.837564	0.214764	0.383391
ENSG00000180035	ZNF48		-0.183418	-0.231454	-0.295155	-0.280691	-0.164756	-0.236608	-0.133002	-0.30432	-0.183333	0	3	1	0.135979	0.0488516	0.0117101	0.0203463	0.257679	0.0798055	0.353955	0.0382629	0.180627
ENSG00000177051	FBXO46		-0.10956	-0.233033	-0.254644	-0.197921	-0.124784	-0.313943	-0.20706	-0.179837	-0.15899	0	3	1	0.28371	0.00988274	0.00563572	0.0380346	0.280446	0.00178651	0.0733661	0.107767	0.134321
ENSG00000126107	HECTD3		-0.132589	-0.23373	-0.28293	-0.266733	-0.105204	-0.297256	-0.153643	-0.206347	-0.208801	0	3	1	0.286028	0.0361641	0.0117323	0.0214037	0.497057	0.0172506	0.251182	0.126702	0.10487
ENSG00000124762	CDKN1A		-0.190744	-0.23935	-0.237464	-0.233004	-0.51393	-0.374218	-0.219635	-0.187147	-0.117117	0	3	1	0.112464	0.0368111	0.0401988	0.0534176	8.60344e-05	0.0028823	0.108542	0.18424	0.413714
ENSG00000184209	SNRNP35		-0.266628	-0.240075	-0.244826	-0.174012	-0.139206	-0.282238	-0.117094	-0.0902225	-0.115069	0	3	1	0.00513694	0.0106853	0.0108035	0.0848001	0.234255	0.00766943	0.313028	0.45966	0.315337
ENSG00000123395	C12orf44		-0.188472	-0.240079	-0.408214	-0.283383	-0.251779	-0.358181	-0.209614	-0.208491	-0.20737	0	3	1	0.139168	0.0476711	0.00099955	0.0236825	0.0711568	0.00694122	0.141362	0.158353	0.137475
ENSG00000175727	MLXIP		-0.229083	-0.240491	-0.152694	-0.298203	-0.174652	-0.211134	-0.161958	-0.239539	-0.259817	0	3	1	0.0415266	0.02904	0.203402	0.0099574	0.194404	0.104263	0.218962	0.0738214	0.0371835
ENSG00000132680	KIAA0907		-0.481501	-0.240603	-0.199692	-0.224135	-0.502381	-0.281994	-0.257922	-0.189958	-0.225496	0	3	1	3.88923e-05	0.0392553	0.099485	0.0691518	0.000174309	0.0316755	0.0756236	0.184023	0.0907447
ENSG00000178927	C17orf62		-0.259049	-0.243583	-0.255738	-0.177952	-0.165619	-0.249944	-0.0647176	-0.164765	-0.305355	0	3	1	0.0299743	0.0401781	0.0316385	0.171221	0.266811	0.0659505	0.686316	0.260547	0.0198275
ENSG00000184402	SS18L1		-0.223469	-0.244515	-0.202699	-0.188729	-0.333787	-0.28899	-0.210001	-0.152384	-0.151711	0	3	1	0.0318474	0.0165862	0.054265	0.0869142	0.00383849	0.0116525	0.0914929	0.22786	0.215303
ENSG00000215041	NEURL4		-0.345459	-0.252923	-0.222302	-0.123401	-0.17865	-0.231627	-0.0799145	-0.222816	-0.331439	0	3	1	0.00137095	0.0167766	0.0401854	0.318455	0.165443	0.0594499	0.568502	0.0848628	0.00400581
ENSG00000076604	TRAF4		-0.219188	-0.253311	-0.228031	-0.21503	-0.368271	-0.354041	-0.175387	-0.180896	-0.167464	0	3	1	0.0524888	0.0205592	0.0413355	0.0662436	0.00289648	0.00357846	0.17956	0.183965	0.200527
ENSG00000087266	SH3BP2		-0.152698	-0.259018	-0.284415	-0.268169	-0.178599	-0.351684	-0.166893	-0.217016	-0.154347	0	3	1	0.248817	0.0297272	0.0177635	0.0315777	0.226523	0.00780275	0.24286	0.13671	0.282258
ENSG00000178971	CTC1		-0.269633	-0.26069	-0.192436	-0.207671	-0.146302	-0.195869	-0.102957	-0.249607	-0.224625	0	3	1	0.00736584	0.00888005	0.0622126	0.0491809	0.241543	0.0981442	0.414499	0.046662	0.0512537
ENSG00000092841	MYL6		-0.177308	-0.264459	-0.33169	-0.350714	-0.191298	-0.309745	-0.0193863	-0.208097	-0.0284908	0	3	1	0.210674	0.042516	0.0107367	0.00980143	0.234644	0.0343073	0.925685	0.192794	0.891815
ENSG00000105726	ATP13A1		-0.29286	-0.265673	-0.225718	-0.199097	-0.110445	-0.222063	-0.116532	-0.190434	-0.254905	0	3	1	0.00845578	0.0162833	0.046648	0.0970652	0.475297	0.0873753	0.403101	0.167433	0.0442862
ENSG00000150991	UBC		-0.160059	-0.268626	-0.266552	-0.20399	-0.276976	-0.271204	-0.140538	-0.147452	-0.157254	0	3	1	0.219009	0.0223983	0.0249111	0.111302	0.0419372	0.0448987	0.333937	0.320036	0.268247
ENSG00000116691	MIIP		-0.133717	-0.280051	-0.282537	-0.156857	-0.290745	-0.434467	-0.253437	-0.255408	-0.24751	0	3	1	0.30825	0.0153119	0.0161491	0.230308	0.0289325	0.000780021	0.0771573	0.0718524	0.0641832
ENSG00000126062	TMEM115		-0.130468	-0.282027	-0.233961	-0.252105	-0.190529	-0.276763	-0.137359	-0.189282	-0.163811	0	3	1	0.234105	0.00433738	0.0198978	0.0149638	0.103384	0.0128958	0.252372	0.119321	0.16088
ENSG00000127957	PMS2P3		-0.388473	-0.2895	-0.140612	-0.218685	-0.440531	-0.395368	-0.321547	-0.162586	-0.28164	0	3	1	0.00637563	0.0434516	0.396785	0.159032	0.00573272	0.0130864	0.0745224	0.358741	0.0836372
ENSG00000196453	ZNF777		-0.210829	-0.300676	-0.3905	-0.176783	-0.266239	-0.332356	-0.241366	-0.236796	-0.244226	0	3	1	0.0763143	0.00831502	0.00112908	0.160664	0.0438136	0.00960808	0.0849212	0.0894137	0.0648675
ENSG00000100376	FAM118A		-0.212133	-0.302281	-0.256198	-0.250273	-0.351088	-0.402347	-0.242083	-0.230349	-0.17022	0	3	1	0.105432	0.01474	0.0440001	0.0579994	0.0131625	0.0036626	0.106718	0.131829	0.254115
ENSG00000136856	SLC2A8		-0.204349	-0.309759	-0.338534	-0.213913	-0.358258	-0.367227	-0.159545	-0.234065	-0.190063	0	3	1	0.109802	0.0104472	0.0059675	0.102153	0.00908536	0.00684079	0.280906	0.116346	0.18776
ENSG00000186815	TPCN1		-0.262381	-0.309905	-0.276121	-0.236325	-0.149273	-0.30206	-0.0480069	-0.207961	-0.220002	0	3	1	0.0458324	0.0150871	0.0338911	0.0861976	0.379755	0.0395546	0.799495	0.188888	0.143106
ENSG00000173327	MAP3K11		-0.233279	-0.327394	-0.364702	-0.308597	-0.193893	-0.34948	-0.0942915	-0.307329	-0.250839	0	3	1	0.0778538	0.00951203	0.00444355	0.0206985	0.220157	0.0139757	0.573948	0.0544935	0.0864628
ENSG00000130787	HIP1R		-0.140056	-0.33873	-0.337258	-0.341432	-0.237333	-0.328014	-0.200168	-0.289986	-0.277145	0	3	1	0.321052	0.00604641	0.00717153	0.00935965	0.106507	0.0189006	0.177317	0.0582248	0.0522132
ENSG00000167657	DAPK3		-0.209512	-0.342181	-0.367797	-0.309909	-0.180203	-0.390975	-0.196184	-0.311654	-0.242378	0	3	1	0.137535	0.00922734	0.00596542	0.0257497	0.285674	0.00791664	0.215337	0.0567037	0.115746
ENSG00000168397	ATG4B		-0.132489	-0.344628	-0.284727	-0.263943	-0.215834	-0.353356	-0.075479	-0.244931	-0.187445	0	3	1	0.337009	0.00412358	0.0196662	0.0374532	0.135526	0.00851671	0.644209	0.0992162	0.192213
ENSG00000139625	MAP3K12		-0.0951188	-0.345723	-0.390003	-0.314638	-0.44785	-0.49858	-0.27202	-0.302248	-0.210765	0	3	1	0.67253	0.04569	0.023348	0.0865719	0.0216523	0.00856838	0.180346	0.151745	0.309298
ENSG00000068028	RASSF1		-0.276073	-0.347633	-0.331598	-0.242158	-0.451968	-0.41254	-0.252799	-0.222095	-0.256075	0	3	1	0.0546464	0.0119652	0.0185032	0.109414	0.00401558	0.0076963	0.128906	0.198442	0.115173
ENSG00000106608	URGCP		-0.194435	-0.3564	-0.363111	-0.301466	-0.260352	-0.321688	-0.158986	-0.273741	-0.13025	0	3	1	0.137821	0.00359215	0.00353625	0.019216	0.0695291	0.0200903	0.288803	0.0700907	0.395686
ENSG00000168826	ZBTB49		-0.176704	-0.359084	-0.252805	-0.310118	-0.41416	-0.348178	-0.176739	-0.32174	-0.0542651	0	3	1	0.281326	0.0146918	0.103802	0.0441354	0.0132744	0.0420567	0.332493	0.0718524	0.807688
ENSG00000166435	XRRA1		-0.220401	-0.361187	-0.428486	-0.477662	-0.359895	-0.423572	-0.272069	-0.369382	-0.124778	0	3	1	0.25218	0.0383815	0.0143457	0.00884696	0.0744846	0.0315133	0.185796	0.0784119	0.589073
ENSG00000214193	SH3D21		-0.389635	-0.367334	-0.337668	-0.179953	-0.430325	-0.354208	-0.288468	-0.299836	-0.485319	0	3	1	0.028062	0.0368085	0.0596059	0.38521	0.0319978	0.0825562	0.166231	0.164286	0.0121366
ENSG00000184481	FOXO4		-0.143438	-0.375033	-0.465541	-0.427104	-0.360863	-0.561135	-0.27555	-0.214435	-0.202189	0	3	1	0.476437	0.0254342	0.00628453	0.0146999	0.0635581	0.00281015	0.169517	0.303192	0.319566
ENSG00000132002	DNAJB1		-0.250434	-0.378837	-0.35551	-0.32505	-0.300011	-0.35361	-0.176533	-0.246334	-0.157435	0	3	1	0.0874923	0.00658095	0.0120596	0.0277027	0.0668251	0.0255317	0.301787	0.156122	0.361094
ENSG00000163482	STK36		-0.23871	-0.382629	-0.412178	-0.407689	-0.322668	-0.393733	-0.210708	-0.337775	-0.156234	0	3	1	0.190001	0.0215578	0.0147659	0.0197904	0.1017	0.0397809	0.300873	0.0992908	0.464299
ENSG00000260054	RP11-611L7.1		-0.311297	-0.384097	-0.465642	-0.362377	-0.343901	-0.452556	-0.305868	-0.301523	-0.273921	0	3	1	0.0830243	0.026085	0.00752759	0.0461096	0.0898272	0.0198723	0.137686	0.157476	0.179871
ENSG00000124357	NAGK		-0.280081	-0.38983	-0.515541	-0.433934	-0.387701	-0.436757	-0.240998	-0.409083	-0.327701	0	3	1	0.127171	0.024079	0.00335706	0.0161235	0.0530049	0.0256156	0.246863	0.0567037	0.102467
ENSG00000050820	BCAR1		-0.0937875	-0.39032	-0.447953	-0.391403	-0.148739	-0.497332	-0.159974	-0.370981	-0.198016	0	3	1	0.660177	0.0158459	0.00629484	0.0216974	0.517533	0.00586369	0.435944	0.0648107	0.315337
ENSG00000177548	RABEP2		-0.187437	-0.392353	-0.4443	-0.309383	-0.293906	-0.528669	-0.195752	-0.311749	-0.289378	0	3	1	0.21215	0.00388918	0.00148963	0.0309704	0.0643586	0.000503315	0.231136	0.0648107	0.0658478
ENSG00000158792	SPATA2L		-0.237537	-0.394679	-0.625261	-0.49715	-0.312741	-0.694097	-0.367011	-0.368119	-0.284217	1	3	1	0.274412	0.0456046	0.00174155	0.0144479	0.188062	0.00147186	0.116738	0.121541	0.220425
ENSG00000251562	MALAT1		-0.581957	-0.403361	-0.345934	-0.594098	-0.623544	-0.282792	-0.592079	-0.529082	-0.6742	2	3	1	0.036711	0.165562	0.256914	0.0384986	0.0487962	0.443125	0.0775136	0.116658	0.0285319
ENSG00000102096	PIM2		-0.203918	-0.429449	-0.348881	-0.296762	-0.529769	-0.444469	-0.252791	-0.240861	-0.119509	0	3	1	0.201359	0.00297635	0.017429	0.0539315	0.00118127	0.00588089	0.144143	0.180978	0.530815
ENSG00000198855	FICD		-0.152267	-0.431479	-0.378764	-0.422092	-0.338791	-0.489656	-0.295601	-0.317127	-0.0991119	0	3	1	0.476317	0.01474	0.0362552	0.023351	0.10612	0.014396	0.162948	0.146621	0.689759
ENSG00000106080	FKBP14		-0.556963	-0.448209	-0.363374	-0.363727	-0.754541	-0.47361	-0.503794	-0.287957	-0.140481	1	3	1	0.00643282	0.0275497	0.0856277	0.0970652	0.00101172	0.0421536	0.0572678	0.253794	0.607172
ENSG00000101384	JAG1		-0.147342	-0.448911	-0.542703	-0.449074	-0.456092	-0.550916	-0.450198	-0.385513	-0.146157	0	3	1	0.574143	0.0313301	0.00973943	0.0398802	0.0586262	0.0179188	0.0775136	0.131247	0.601391
ENSG00000238164	RP3-395M20.8		-0.235739	-0.45197	-0.509356	-0.32375	-0.481874	-0.561053	-0.369072	-0.400091	-0.324647	0	3	1	0.286943	0.0212798	0.010558	0.132357	0.0331561	0.0106003	0.117556	0.0980001	0.160712
ENSG00000083838	ZNF446		-0.19712	-0.454357	-0.532987	-0.309364	-0.437529	-0.563099	-0.247934	-0.36066	-0.393564	0	3	1	0.366702	0.0165862	0.00587007	0.135831	0.0463698	0.00842669	0.285092	0.121175	0.0722461
ENSG00000183496	MEX3B		-0.0668373	-0.459463	-0.436539	-0.325191	-0.565798	-0.539071	-0.421028	-0.262041	-0.162597	0	3	1	0.814095	0.0204506	0.030574	0.134235	0.0122413	0.0159485	0.0833525	0.288881	0.532269
ENSG00000159882	ZNF230		-0.211067	-0.461946	-0.510169	-0.456599	-0.447212	-0.495948	-0.311842	-0.319703	-0.153362	0	3	1	0.35868	0.0213623	0.0124365	0.0302679	0.0547238	0.0309977	0.193584	0.195684	0.563439
ENSG00000218422	AC016773.1		-0.707434	-0.471186	-0.526379	-0.684152	-0.608109	-0.66403	-0.342119	-0.589293	-0.43078	3	3	1	0.00837992	0.0863009	0.0555684	0.0144461	0.0488713	0.0303354	0.292167	0.0716406	0.169104
ENSG00000183718	TRIM52		-0.58291	-0.484515	-0.418061	-0.350166	-0.499069	-0.496054	-0.376326	-0.308288	-0.364087	0	3	1	0.00549073	0.0196931	0.0509139	0.123517	0.0378069	0.0375515	0.130716	0.230644	0.135098
ENSG00000256683	ZNF350		-0.32854	-0.49512	-0.567061	-0.561084	-0.504057	-0.567098	-0.349219	-0.298667	-0.14973	0	3	1	0.228783	0.0490414	0.0232962	0.0308837	0.0826609	0.046763	0.239811	0.335822	0.660304
ENSG00000162645	GBP2		-0.178633	-0.505746	-0.626124	-0.539738	-0.478563	-0.608043	-0.454969	-0.407227	-0.0470142	1	3	1	0.528711	0.02816	0.00690862	0.0254757	0.0753948	0.0185063	0.101045	0.1522	0.899503
ENSG00000164691	TAGAP		-0.185437	-0.506556	-0.646859	-0.617792	-0.268795	-0.629728	-0.331898	-0.412192	-0.0754802	2	3	1	0.508065	0.0276686	0.00536268	0.0107525	0.375919	0.01465	0.226761	0.144643	0.830581
ENSG00000171606	ZNF274		-0.2539	-0.525126	-0.531141	-0.397615	-0.450149	-0.463417	-0.341583	-0.286282	-0.305924	0	3	1	0.235548	0.00631636	0.00657081	0.0517274	0.043841	0.035955	0.139516	0.2299	0.181776
ENSG00000183506	PI4KAP2		-0.501677	-0.52559	-0.59207	-0.544474	-0.576691	-0.702062	-0.410002	-0.401552	-0.355515	1	3	1	0.0554224	0.0417583	0.0220015	0.0416433	0.0506603	0.0147484	0.177494	0.200492	0.243134
ENSG00000142611	PRDM16		-0.512865	-0.526446	-0.711754	-0.308051	-0.622728	-0.830353	-0.546433	-0.396796	-0.395511	2	3	1	0.0577281	0.0487406	0.00757287	0.31113	0.0398905	0.00499203	0.088092	0.218406	0.205755
ENSG00000206652	RNU1-1		-0.568116	-0.53814	-0.59023	-0.39047	-0.637833	-0.825238	-0.42936	-0.35034	-0.207952	2	3	1	0.047504	0.0592413	0.0387414	0.210274	0.0489117	0.00867542	0.19842	0.314211	0.575595
ENSG00000188785	ZNF548		-0.246025	-0.551147	-0.56615	-0.496057	-0.583495	-0.665243	-0.54287	-0.460202	-0.192405	0	3	1	0.393807	0.0261155	0.0233414	0.0591364	0.0411279	0.0165368	0.0771573	0.130063	0.556561
ENSG00000130522	JUND		-0.322306	-0.556257	-0.593784	-0.475114	-0.41259	-0.536393	-0.227578	-0.442871	-0.386743	1	3	1	0.176798	0.0107919	0.00721441	0.0396447	0.113486	0.0312208	0.408612	0.102344	0.131332
ENSG00000188215	DCUN1D3		-0.177477	-0.564178	-0.457109	-0.415871	-0.470416	-0.522768	-0.358442	-0.34208	-0.064516	0	3	1	0.466745	0.00550685	0.0267148	0.0523473	0.0448519	0.0234096	0.140353	0.171685	0.836179
ENSG00000145850	TIMD4		-0.311538	-0.573282	-0.855781	-0.59602	-0.620051	-0.703137	-0.417154	-0.345233	-0.131118	3	3	1	0.327217	0.0435053	0.00264719	0.0432162	0.0563907	0.0269988	0.212702	0.325059	0.743736
ENSG00000152518	ZFP36L2		-0.310156	-0.595076	-0.751411	-0.688757	-0.589083	-0.715859	-0.500412	-0.477265	-0.286684	4	3	1	0.352532	0.0427939	0.0102426	0.0236825	0.0838444	0.0290949	0.145863	0.184023	0.435034
ENSG00000130544	ZNF557		-0.32921	-0.613687	-0.503183	-0.556754	-0.437815	-0.535428	-0.424426	-0.412197	-0.19714	1	3	1	0.125855	0.00224359	0.0138124	0.00935965	0.063262	0.018654	0.0849212	0.0980001	0.442713
ENSG00000196296	ATP2A1		-0.554014	-0.615006	-0.892677	-0.488437	-0.701471	-1.0898	-0.368483	-0.432698	-0.643005	3	3	1	0.0784344	0.0471654	0.00470022	0.137312	0.0467088	0.00212129	0.323317	0.241502	0.0683624
ENSG00000121406	ZNF549		-0.140906	-0.617215	-0.689051	-0.561459	-0.507794	-0.611206	-0.500071	-0.318262	-0.29563	2	3	1	0.671784	0.0149051	0.00752759	0.0350271	0.0886623	0.036239	0.104976	0.314211	0.338934
ENSG00000140691	ARMC5		-0.314164	-0.627685	-0.537309	-0.440478	-0.332615	-0.598809	-0.148131	-0.41435	-0.377326	1	3	1	0.112083	0.000747229	0.00447256	0.025266	0.138994	0.00405519	0.54552	0.0718524	0.0799917
ENSG00000100906	NFKBIA		-0.458773	-0.634838	-0.671094	-0.643546	-0.485729	-0.569099	-0.310285	-0.392598	-0.203492	3	3	1	0.0542955	0.00579615	0.00401798	0.00842763	0.0727631	0.0297451	0.268384	0.171594	0.49779
ENSG00000100292	HMOX1		-0.17484	-0.659326	-0.621397	-0.618694	-0.612287	-0.804931	-0.410563	-0.43771	-0.190056	4	3	1	0.619628	0.0157505	0.0246358	0.0317427	0.0542122	0.00832923	0.210005	0.197583	0.606885
ENSG00000152439	ZNF773		-0.295085	-0.663961	-0.693402	-0.550812	-0.570408	-0.621018	-0.45109	-0.457037	-0.271851	2	3	1	0.308279	0.00922734	0.00748184	0.0407832	0.0551977	0.0338949	0.140462	0.148575	0.394372
ENSG00000257446	ZNF878		-0.351763	-0.673538	-0.614298	-0.528386	-0.529408	-0.594654	-0.415557	-0.303543	-0.133875	2	3	1	0.187013	0.00579615	0.0129399	0.0398149	0.0629406	0.0333192	0.152803	0.321122	0.696381
ENSG00000160318	CLDND2		-0.816509	-0.67458	-0.38605	-0.600247	-0.971111	-0.830584	-0.159105	-0.512577	-0.529728	4	3	1	0.00857583	0.0295001	0.258555	0.0649293	0.0059625	0.0195118	0.702711	0.171685	0.141545
ENSG00000118515	SGK1		-0.282695	-0.679937	-0.553533	-0.700698	-0.481268	-0.564534	-0.2843	-0.369982	-0.109593	2	3	1	0.293991	0.00424005	0.021788	0.00565355	0.0870217	0.0386264	0.334735	0.212333	0.750879
ENSG00000139410	SDSL		-0.292749	-0.689782	-0.725437	-0.746506	-0.553334	-0.795906	-0.591413	-0.629405	-0.249074	3	3	1	0.434635	0.0303413	0.0236421	0.025107	0.147208	0.0272264	0.120047	0.107204	0.550999
ENSG00000160888	IER2		-0.425944	-0.698411	-0.670467	-0.627471	-0.421717	-0.670807	-0.292969	-0.417837	-0.369826	3	3	1	0.0586636	0.00121152	0.0023587	0.00656359	0.103129	0.00563041	0.268736	0.120373	0.149696
ENSG00000253839	RP11-431D12.1		-0.601278	-0.741251	-0.978569	-0.963564	-0.687697	-0.943646	-0.634932	-0.544764	-0.394518	5	3	1	0.119462	0.0476233	0.00996142	0.0130568	0.113286	0.0269655	0.148316	0.223225	0.38154
ENSG00000207088	SNORA7B		-1.00924	-0.744119	-0.342486	-0.644019	-1.27192	-0.898397	-0.167032	-0.529612	-0.631107	4	3	1	0.00785889	0.049941	0.432776	0.105625	0.00373574	0.0415626	NA	0.238331	0.148505
ENSG00000272267	RP11-375N15.2		-0.815123	-0.769363	-1.23271	-1.29159	-1.52185	-1.58904	-1.39988	-0.853658	-0.545743	5	3	1	0.178299	0.200888	0.0393781	0.0329517	0.0264403	0.0239665	NA	NA	NA
ENSG00000204389	HSPA1A		-0.458017	-0.776207	-0.614131	-0.633473	-0.508914	-0.558579	-0.378263	-0.376357	-0.287613	3	3	1	0.069543	0.00142753	0.0133428	0.0134761	0.0741846	0.0486507	0.194817	0.209561	0.332061
ENSG00000240731	RP5-890O3.9		-0.733042	-0.809053	-0.413069	-0.827689	-0.529039	-0.50043	-0.449478	-0.486983	-0.942861	3	3	1	0.0273149	0.0134241	0.254277	0.0153228	0.180645	0.216061	0.2528	0.219444	0.00992194
ENSG00000214711	CAPN14		-0.0754826	-0.81193	-0.767934	-0.824614	-0.337926	-0.938435	-0.268951	-0.578014	-0.0939223	3	3	1	0.884993	0.0222729	0.0342105	0.0264105	0.486575	0.021878	0.557139	0.180202	0.861726
ENSG00000162772	ATF3		-0.477127	-0.869212	-0.797124	-0.706968	-1.15732	-0.931147	-0.608697	-0.521421	-0.282144	4	3	1	0.253148	0.0193876	0.0355645	0.0777335	0.00596406	0.027307	0.171891	0.263317	0.571188
ENSG00000272955	KB-226F1.1		-0.764409	-0.893441	-0.633138	-0.548541	-0.775377	-0.668887	-0.415019	-0.402304	-0.733185	4	3	1	0.0189637	0.00588595	0.0567601	0.113432	0.0369566	0.0779088	0.289118	0.310858	0.0486861
ENSG00000172748	ZNF596		-0.731419	-0.915228	-0.699665	-0.946093	-1.19571	-0.908675	-0.664046	-0.590789	-0.474839	5	3	1	0.0648089	0.0174855	0.0799849	0.0192199	0.00675885	0.0426496	0.147854	0.208806	0.305141
ENSG00000267896	AC018766.4		-0.741694	-0.918904	-1.07336	-0.597471	-0.593809	-0.964758	-0.522133	-0.486694	-0.57074	5	3	1	0.0139527	0.00232607	0.000855752	0.0586821	0.0904055	0.00495133	0.144143	0.183965	0.100918
ENSG00000229848	RP13-766D20.2		-0.361564	-0.939847	-1.02127	-0.703375	-0.99323	-1.11621	-0.347447	-0.528064	-0.824137	4	3	1	0.476437	0.0310168	0.0215173	0.129769	0.0481187	0.0273634	NA	0.315903	0.100407
ENSG00000260852	FBXL19-AS1		-0.826099	-0.945141	-0.665125	-0.660106	-0.586808	-0.856756	-0.324387	-0.61336	-0.728698	5	3	1	0.0119617	0.00422716	0.0472418	0.0536009	0.126988	0.0232713	0.424295	0.120335	0.0533106
ENSG00000196497	IPO4		-0.949072	-0.962484	-0.497833	-0.663265	-0.300698	-0.741817	-0.0206168	-0.730826	-0.276963	3	3	1	0.00274555	0.00210223	0.124684	0.0383014	0.465151	0.0398321	0.967706	0.0554312	0.474034
ENSG00000153234	NR4A2		-0.578691	-0.988791	-1.03934	-0.903376	-1.23355	-1.22917	-0.639566	-0.776728	-0.575018	4	3	1	0.277678	0.0410499	0.0328747	0.0765699	0.0252292	0.0242479	0.267671	0.184983	0.318785
ENSG00000168890	TMEM150A		-1.02161	-1.00261	-1.22088	-1.24966	-1.06118	-1.40531	-0.515172	-0.640575	-0.749123	5	3	1	0.0487733	0.051664	0.02115	0.0197904	0.0731805	0.0222203	NA	NA	NA
ENSG00000248015	AC005329.7		-0.728353	-1.03569	-1.07229	-0.803546	-1.22001	-1.38993	-0.816989	-0.640426	-0.784075	5	3	1	0.088748	0.0112984	0.0100614	0.0657998	0.00900037	0.00248583	0.0993674	0.206548	0.0992513
ENSG00000200354	SNORA71D		-0.867804	-1.04731	-0.699365	-0.94778	-0.704014	-0.605496	0.0566174	-0.496743	-0.99223	5	3	1	0.0305683	0.00807446	0.0899126	0.0223812	0.133762	0.2148	0.929279	0.309358	0.0271924
ENSG00000270060	RP11-390K5.6		-1.11983	-1.09125	-1.00482	-0.982889	-1.00262	-1.28172	-0.692879	-0.686385	-0.598956	5	3	1	0.0227407	0.0247609	0.0427002	0.0547386	0.0773063	0.0211195	0.230154	0.247831	0.304569
ENSG00000257475	RP11-983P16.2		-1.92304	-1.09152	-0.650637	-0.953479	-1.22248	-1.42535	-0.818259	-1.17882	-0.315869	5	3	1	0.000518994	0.0334834	0.241607	0.0757662	0.03929	0.0178963	NA	NA	NA
ENSG00000167751	KLK2		-0.496901	-1.15898	-1.3699	-0.84226	-1.55455	-1.27711	-1.14357	-1.02432	-0.486497	4	3	1	0.378217	0.0201386	0.00752759	0.114111	0.00695142	0.026875	NA	0.0889779	0.431349
ENSG00000114270	COL7A1		-0.622099	-1.1596	-0.961666	-0.822683	-1.29907	-1.31551	-0.994001	-0.915657	-0.938824	5	3	1	0.182754	0.00708782	0.0277238	0.0726925	0.00809629	0.00665685	0.0721813	0.0803403	0.058283
ENSG00000124256	ZBP1		-0.360575	-1.20638	-1.27978	-0.883202	-1.78659	-1.39665	-0.832511	-0.897954	-0.331546	4	3	1	0.628967	0.0439741	0.034116	0.171977	0.00916848	0.0427802	NA	0.21336	0.682119
ENSG00000169962	TAS1R3		-1.02967	-1.2196	-2.21188	-1.36625	-1.62046	-1.98298	-0.523469	-1.36184	-0.921127	5	3	1	0.127467	0.0639943	0.00182717	0.0441354	0.0326263	0.0104823	NA	NA	NA
ENSG00000112902	SEMA5A		-0.195125	-1.23555	-1.92032	-1.72132	-1.21306	-1.42033	-1.0666	-1.1714	-0.205811	4	3	1	0.817995	0.0428515	0.00221101	0.00746051	0.0861939	0.0424397	NA	0.111102	0.82055
ENSG00000263934	SNORD3A		-0.812503	-1.26027	-1.53969	-1.4981	-1.62244	-1.47381	-0.302436	-0.818229	-0.502168	5	3	1	0.255758	0.0525825	0.0167645	0.0257552	0.0270176	0.0440014	0.734046	0.309358	0.552244
ENSG00000266236	NARF-IT1		-1.4837	-1.2969	-1.03439	-1.14892	-1.09569	-1.69162	-1.20354	-0.848576	-0.602516	5	3	1	0.00678403	0.0165019	0.0618655	0.04181	0.0826824	0.00694122	NA	NA	0.353803
ENSG00000004399	PLXND1		-0.328571	-1.31386	-1.62442	-1.13056	-1.06989	-1.59148	-0.675841	-0.885102	-0.345341	4	3	1	0.635901	0.0164328	0.0040473	0.0493891	0.095651	0.0111662	NA	0.184651	0.637993
ENSG00000198113	TOR4A		-0.837752	-1.31642	-1.2231	-1.21558	-0.778174	-1.30322	-0.987733	-1.20347	-0.495083	5	3	1	0.0502347	0.00219819	0.00518415	0.00692273	0.113486	0.00813736	NA	NA	0.321283
ENSG00000197588	KLKP1		-2.0147	-1.36087	-1.02414	-1.28769	-1.16673	-1.34197	-1.11867	-0.704293	-1.00654	5	3	1	0.000747704	0.0173584	0.0838932	0.0317427	0.0814601	0.0439972	NA	0.315825	0.130006
ENSG00000161509	GRIN2C		-0.851767	-1.65299	-1.17009	-1.03552	-1.58456	-1.47323	-1.17576	-0.963351	-0.989721	5	3	1	0.139333	0.00210762	0.0330838	0.0725252	0.00981016	0.0152542	0.0775136	0.149126	0.11574
ENSG00000177337	DLGAP1-AS1		-0.274076	-1.65943	-1.79765	-1.05463	-1.77231	-2.13445	-1.17357	-0.746578	-0.605565	4	3	1	0.779775	0.0320147	0.0241309	0.192885	0.049304	0.0242664	NA	NA	NA
ENSG00000271895	RP4-635E18.8		-1.13731	-1.76579	-1.68162	-1.21014	-1.63028	-1.81517	-0.833525	-0.9936	-0.494317	5	3	1	0.0654791	0.00338319	0.00596542	0.0558028	0.0180993	0.00740545	0.24436	0.177199	0.523057
ENSG00000094755	GABRP		-0.438335	-1.76848	-2.38146	-1.95514	-1.19671	-2.26139	-1.22386	-0.926644	0.273961	4	3	1	0.63738	0.0209747	0.00404877	0.0151968	0.187441	0.014366	NA	NA	NA
ENSG00000160161	CILP2		-1.71579	-1.99617	-2.1745	-2.54947	-1.97704	-2.64727	-1.83293	-1.69783	-1.14626	5	3	1	0.0732208	0.0337815	0.022909	0.0112406	0.0706727	0.0163254	NA	NA	NA
ENSG00000260060	RP11-388M20.1		-1.96146	-2.03685	-2.12268	-1.55301	-1.77499	-2.03186	-0.685552	-0.985982	-1.3029	5	3	1	0.0127244	0.00922734	0.0079468	0.0595568	0.050475	0.0233967	NA	NA	0.152152
ENSG00000187796	CARD9		-1.33776	-2.26685	-1.64154	-2.13982	-1.47978	-2.2793	-1.89196	-1.55037	-0.813027	5	3	1	0.0545394	0.00126837	0.0184132	0.00386424	0.0615985	0.00478875	NA	NA	NA
ENSG00000140009	ESR2		-1.21197	-2.74434	-1.8056	-1.9607	-2.20597	-2.38097	-1.26384	-1.24697	-0.963427	5	3	1	0.220538	0.00345089	0.0537309	0.0404669	0.0378473	0.0245646	NA	NA	NA
ENSG00000077152	UBE2T		0.226625	0.37424	0.426309	0.370741	0.225992	0.392952	0.417356	0.42993	0.347813	0	3	2	0.188663	0.0168879	0.00721329	0.025107	0.256841	0.0271632	0.0514906	0.0329583	0.0545398
ENSG00000183251	OR51B4		0.204838	0.367826	0.363604	0.21875	0.345482	0.340394	0.213677	0.202285	0.365406	0	3	2	0.213223	0.0130633	0.016069	0.187837	0.0444005	0.0468349	0.233307	0.27787	0.0303629
ENSG00000139350	NEDD1		0.231765	0.351486	0.392181	0.327352	0.2972	0.465297	0.104488	0.294372	0.325215	0	3	2	0.10006	0.0081163	0.00375474	0.0198729	0.0559809	0.00159514	0.551936	0.0727587	0.0321449
ENSG00000172469	MANEA		0.223897	0.346455	0.448503	0.466191	0.461721	0.469477	0.107125	0.472358	0.382586	0	3	2	0.264911	0.057661	0.0128797	0.0130209	0.0237857	0.0192516	0.660133	0.0382629	0.063282
ENSG00000132963	POMP		0.169181	0.344145	0.339599	0.226761	0.274295	0.362972	0.16786	0.303216	0.270409	0	3	2	0.201733	0.00408894	0.00513218	0.0801344	0.0499252	0.00657717	0.247482	0.0465285	0.0506962
ENSG00000152601	MBNL1		0.214606	0.300394	0.299517	0.229071	0.305743	0.347599	0.0231141	0.207493	0.289336	0	3	2	0.0948414	0.0136463	0.0155737	0.0820025	0.030192	0.0107262	0.907459	0.17307	0.0371835
ENSG00000235162	C12orf75		0.150463	0.299119	0.31445	0.26147	0.236176	0.326506	0.24014	0.295403	0.143127	0	3	2	0.228018	0.00758784	0.0057104	0.0275203	0.0729976	0.00895495	0.0812386	0.039766	0.295826
ENSG00000188419	CHM		0.253038	0.297193	0.297637	0.315798	0.278951	0.351206	0.144755	0.208282	0.315692	0	3	2	0.0588632	0.0218877	0.0232962	0.0200639	0.0641394	0.0155875	0.376195	0.195446	0.032108
ENSG00000087502	ERGIC2		0.228713	0.284559	0.32419	0.31079	0.238422	0.412734	0.145923	0.321499	0.262662	0	3	2	0.0926411	0.0288847	0.013203	0.0226889	0.123538	0.00405511	0.367312	0.0491204	0.0784842
ENSG00000134291	TMEM106C		0.215352	0.266724	0.310461	0.245494	0.127521	0.294058	0.314103	0.237187	0.203753	0	3	2	0.0538885	0.0132613	0.00442798	0.031237	0.376063	0.0151757	0.0428467	0.0741179	0.105917
ENSG00000185009	AP3M1		0.17845	0.256797	0.226973	0.199306	0.156033	0.289113	0.0891225	0.179122	0.221063	0	3	2	0.0534275	0.00396067	0.0122706	0.034285	0.148811	0.00357314	0.433364	0.104986	0.0290359
ENSG00000164494	PDSS2		0.164119	0.242845	0.208967	0.180331	0.264504	0.23298	0.170155	0.205266	0.279779	0	3	2	0.0767107	0.00604641	0.0208681	0.0558028	0.00809629	0.0202852	0.11461	0.0611459	0.00363173
ENSG00000145907	G3BP1		0.148228	0.220426	0.282071	0.203347	0.349855	0.356237	0.170038	0.187128	0.224206	0	3	2	0.164742	0.0253158	0.00444355	0.0514171	0.00155998	0.00105682	0.146222	0.122782	0.046928
ENSG00000165156	ZHX1		0.279172	0.207879	0.227221	0.200547	0.359617	0.371348	0.108499	0.150259	0.324101	0	3	2	0.0119617	0.0675482	0.0452586	0.0942143	0.00379298	0.00232119	0.444273	0.27787	0.00744798
ENSG00000116489	CAPZA1		0.177452	0.199702	0.197884	0.165468	0.221384	0.249891	0.079485	0.192264	0.25623	0	3	2	0.065888	0.0331123	0.0367702	0.101381	0.0396175	0.0165352	0.512491	0.0920678	0.0134409
ENSG00000186871	ERCC6L		0.184715	0.196859	0.28151	0.231207	0.30843	0.444859	0.225235	0.180305	0.231665	0	3	2	0.0764336	0.0542223	0.00536268	0.0281187	0.00603742	0.000100508	0.0753829	0.144643	0.0426752
ENSG00000167325	RRM1		0.194515	0.194898	0.206821	0.163102	0.1769	0.283565	0.175703	0.178698	0.208106	0	3	2	0.0165455	0.0150637	0.0110032	0.0563219	0.0585555	0.00141372	0.0771573	0.0718524	0.0210072
ENSG00000122068	FYTTD1		0.183934	0.192588	0.141471	0.119349	0.211002	0.192422	0.0339259	0.140987	0.215312	0	3	2	0.0184232	0.0121485	0.0778751	0.163166	0.0167987	0.0277724	0.756987	0.138635	0.0117605
ENSG00000069329	VPS35		0.137791	0.189331	0.208579	0.131761	0.250443	0.262162	0.0921869	0.151912	0.202775	0	3	2	0.0628285	0.00770955	0.00387815	0.0876219	0.0017384	0.000901663	0.291988	0.0816492	0.00992194
ENSG00000143815	LBR		0.118881	0.184183	0.184824	0.15445	0.248575	0.245643	0.0895281	0.179629	0.205743	0	3	2	0.1633	0.0188383	0.0201127	0.0661847	0.00501931	0.00486751	0.36046	0.066264	0.0193639
ENSG00000139726	DENR		0.193274	0.159587	0.0950531	0.0880728	0.205343	0.163123	0.0358981	0.0993385	0.204664	0	3	2	0.00154799	0.00776042	0.140441	0.191161	0.00245341	0.0159086	0.663931	0.184023	0.0015096
ENSG00000087157	PGS1		-0.222273	-0.147135	-0.173835	-0.136586	-0.252735	-0.251594	-0.0950901	-0.130999	-0.213906	0	3	2	0.00543221	0.0709976	0.031156	0.11235	0.00469209	0.00444004	0.333282	0.180989	0.0162155
ENSG00000116337	AMPD2		-0.162479	-0.181899	-0.200635	-0.125668	-0.212087	-0.277458	-0.180153	-0.179901	-0.19089	0	3	2	0.0530598	0.025959	0.015075	0.162648	0.0229821	0.00208059	0.0761592	0.0718524	0.0395911
ENSG00000149476	DAK		-0.0500192	-0.192792	-0.155581	-0.118281	-0.188829	-0.212676	-0.052881	-0.145242	-0.179059	0	3	2	0.582632	0.00722525	0.0339282	0.133065	0.0216485	0.00811399	0.579951	0.101189	0.0277892
ENSG00000090372	STRN4		-0.19165	-0.214781	-0.147092	-0.154856	-0.218256	-0.224241	-0.114779	-0.124243	-0.195114	0	3	2	0.0165455	0.00649678	0.0731914	0.0671936	0.0159145	0.011382	0.227753	0.207184	0.0297615
ENSG00000122678	POLM		-0.301906	-0.235748	-0.187821	-0.228325	-0.281986	-0.340611	-0.157281	-0.183523	-0.299649	0	3	2	0.00674241	0.0349834	0.108488	0.0516616	0.0268875	0.00593772	0.23886	0.180978	0.0159843
ENSG00000198752	CDC42BPB		-0.173461	-0.246368	-0.353784	-0.280631	-0.250375	-0.294512	-0.187716	-0.306654	-0.218492	0	3	2	0.199022	0.0493019	0.00453935	0.0301103	0.083327	0.0369404	0.203047	0.047595	0.129933
ENSG00000169696	ASPSCR1		-0.237277	-0.247432	-0.246649	-0.196601	-0.172115	-0.3478	-0.0926552	-0.216014	-0.285849	0	3	2	0.0306263	0.0218447	0.0240115	0.0911794	0.194032	0.00389303	0.509891	0.104114	0.0179999
ENSG00000171163	ZNF692		-0.365452	-0.248388	-0.229917	-0.170168	-0.406189	-0.337186	-0.126677	-0.200474	-0.393576	0	3	2	0.00286064	0.0434516	0.0654997	0.210651	0.00294776	0.0128899	0.406089	0.181684	0.00234043
ENSG00000104973	MED25		-0.254238	-0.254252	-0.166725	-0.165009	-0.23079	-0.311198	-0.219223	-0.224029	-0.226251	0	3	2	0.00720932	0.00675783	0.0911761	0.104883	0.0327431	0.00303931	0.0711691	0.0558076	0.0347219
ENSG00000065665	SEC61A2		-0.389054	-0.27561	-0.171506	-0.374513	-0.472209	-0.472778	-0.486571	-0.367744	-0.259116	0	3	2	0.0309077	0.140006	0.412956	0.0448142	0.0198647	0.0184552	0.0454813	0.088917	0.221037
ENSG00000182378	PLCXD1		-0.266445	-0.279021	-0.160491	-0.138376	-0.297182	-0.294766	-0.229368	-0.180071	-0.313014	0	3	2	0.010676	0.00704806	0.14787	0.238608	0.0116744	0.0111056	0.0761592	0.160944	0.00558781
ENSG00000073169	SELO		-0.2955	-0.281478	-0.396721	-0.221614	-0.240804	-0.462004	-0.229511	-0.258377	-0.381383	0	3	2	0.00747683	0.0103817	0.000674013	0.0572955	0.0590341	0.000225364	0.088092	0.0567037	0.0015096
ENSG00000167625	ZNF526		-0.258923	-0.298352	-0.257107	-0.165357	-0.203133	-0.316165	-0.330227	-0.193362	-0.134746	0	3	2	0.0356206	0.0131252	0.0369072	0.224735	0.165443	0.0205229	0.0454813	0.195452	0.365289
ENSG00000007392	LUC7L		-0.414523	-0.300904	-0.189619	-0.244431	-0.327958	-0.27899	-0.196589	-0.188688	-0.307111	0	3	2	0.000832948	0.0138413	0.147897	0.061546	0.0194822	0.0483404	0.179529	0.214245	0.0265979
ENSG00000104866	PPP1R37		-0.203901	-0.313053	-0.419673	-0.230376	-0.30663	-0.467323	-0.220489	-0.253341	-0.30819	0	3	2	0.13083	0.0132613	0.00137738	0.0922936	0.035691	0.000945589	0.145435	0.104738	0.032431
ENSG00000129968	ABHD17A		-0.348468	-0.31886	-0.317932	-0.233464	-0.28051	-0.357727	-0.173935	-0.225329	-0.368665	0	3	2	0.00756229	0.0138419	0.0158519	0.0975525	0.0645536	0.0139783	0.27141	0.162828	0.0100048
ENSG00000128159	TUBGCP6		-0.360062	-0.319457	-0.200896	-0.138327	-0.275091	-0.364262	-0.169537	-0.222052	-0.389673	0	3	2	0.00175134	0.00503461	0.0927957	0.295919	0.0364549	0.00405309	0.214711	0.115042	0.0015096
ENSG00000179562	GCC1		-0.183591	-0.322092	-0.367129	-0.291965	-0.232914	-0.310979	-0.184686	-0.272643	-0.204728	0	3	2	0.115279	0.00339084	0.00130338	0.0119208	0.0709479	0.011662	0.160275	0.0494136	0.111132
ENSG00000132024	CC2D1A		-0.261171	-0.334015	-0.301994	-0.229396	-0.215594	-0.357073	-0.122612	-0.271801	-0.333473	0	3	2	0.0209218	0.0027451	0.00752759	0.0526618	0.103265	0.00411666	0.382692	0.0531407	0.00645766
ENSG00000198089	SFI1		-0.292849	-0.350529	-0.266218	-0.193784	-0.248848	-0.285788	-0.136186	-0.220587	-0.314736	0	3	2	0.00881515	0.00144766	0.01814	0.109176	0.0542741	0.0231554	0.320984	0.108774	0.0103407
ENSG00000101194	SLC17A9		-0.506635	-0.350948	-0.265272	-0.251528	-0.328819	-0.392473	-0.154351	-0.20269	-0.353906	0	3	2	0.000426709	0.0130704	0.0706383	0.102515	0.0456957	0.013423	0.385795	0.253383	0.0271924
ENSG00000176248	ANAPC2		-0.353666	-0.361774	-0.269584	-0.221977	-0.24618	-0.358689	-0.254424	-0.246665	-0.380985	0	3	2	0.00284253	0.00182895	0.0228303	0.077118	0.0724092	0.00593854	0.0775136	0.0833643	0.00234043
ENSG00000146063	TRIM41		-0.361154	-0.378662	-0.264147	-0.213599	-0.331183	-0.419062	-0.251701	-0.252363	-0.450196	0	3	2	0.00745804	0.00471726	0.0560784	0.148745	0.0324022	0.00505968	0.118659	0.126604	0.00173488
ENSG00000146830	GIGYF1		-0.473918	-0.394676	-0.313992	-0.244693	-0.280454	-0.359893	-0.139916	-0.275537	-0.423663	0	3	2	0.000183883	0.00133957	0.0125776	0.0658854	0.0525192	0.00935955	0.367312	0.0718524	0.0015096
ENSG00000167895	TMC8		-0.296425	-0.406291	-0.410664	-0.280536	-0.294325	-0.480206	-0.211642	-0.291039	-0.329051	0	3	2	0.0352523	0.00305959	0.00334527	0.0552059	0.0678477	0.00159842	0.19842	0.0833643	0.0356466
ENSG00000203632	AC007690.1		-0.900792	-0.409758	-0.342524	-0.638515	-0.792349	-0.586108	-0.491507	-0.401233	-0.519673	3	3	2	4.36506e-05	0.0595737	0.130362	0.0049058	0.00117126	0.0162534	0.0728483	0.121344	0.0330215
ENSG00000185324	CDK10		-0.441706	-0.433265	-0.254764	-0.236032	-0.361054	-0.360406	-0.190354	-0.239056	-0.441319	0	3	2	0.00074985	0.00077648	0.056291	0.0924081	0.014732	0.0130493	0.22039	0.135292	0.0015096
ENSG00000083812	ZNF324		-0.175631	-0.439042	-0.325402	-0.312376	-0.209838	-0.371234	-0.179771	-0.224389	-0.262132	0	3	2	0.126559	5.41515e-05	0.00328078	0.00630031	0.0998009	0.00208817	0.166231	0.088917	0.0336291
ENSG00000197114	ZGPAT		-0.410067	-0.443278	-0.487513	-0.327297	-0.342304	-0.494566	-0.210286	-0.370101	-0.497722	0	3	2	0.0131879	0.0070089	0.0035662	0.0615078	0.0755655	0.00721836	0.29599	0.0673526	0.00558781
ENSG00000177542	SLC25A22		-0.530883	-0.486555	-0.407963	-0.339488	-0.293445	-0.439826	-0.15011	-0.407183	-0.361768	0	3	2	0.00154799	0.0030584	0.0145274	0.0514397	0.137238	0.0177719	0.477871	0.0494136	0.0565025
ENSG00000151006	PRSS53		-0.481154	-0.4936	-0.190242	-0.266871	-0.636301	-0.488468	-0.262365	-0.314278	-0.579534	1	3	2	0.0119932	0.00947566	0.393642	0.207819	0.00332044	0.0249508	0.255358	0.179625	0.00558781
ENSG00000184381	PLA2G6		-0.376793	-0.496258	-0.537264	-0.362179	-0.644948	-0.606939	-0.445522	-0.371801	-0.514945	1	3	2	0.0922898	0.0199772	0.0129184	0.119223	0.0076747	0.0111662	0.0875193	0.16044	0.0341037
ENSG00000204316	MRPL38		-0.802863	-0.55726	-0.460653	-0.369365	-0.626753	-0.624995	-0.370697	-0.533528	-0.591969	2	3	2	0.000573615	0.01474	0.0506387	0.137637	0.0167647	0.0161293	0.17615	0.0578025	0.0216292
ENSG00000162004	CCDC78		-0.594389	-0.568272	-0.467013	-0.33387	-0.369631	-0.545081	-0.28208	-0.319087	-0.56736	1	3	2	0.00459575	0.00599198	0.0263732	0.14241	0.138207	0.0198509	0.262107	0.214184	0.0141135
ENSG00000104936	DMPK		-0.250342	-0.575732	-0.52211	-0.404671	-0.457719	-0.784223	-0.457305	-0.374052	-0.453585	0	3	2	0.258254	0.00369989	0.00957086	0.0539315	0.0460219	0.000444444	0.0721813	0.123022	0.0460234
ENSG00000185950	IRS2		-0.359405	-0.683573	-0.763899	-0.728134	-0.418202	-0.709324	-0.557767	-0.655033	-0.392329	3	3	2	0.120919	0.00178775	0.000979418	0.00177236	0.106571	0.00409397	0.0541144	0.0199408	0.126153
ENSG00000269514	DKFZP779L1853		-0.725846	-0.769015	-0.802586	-0.310048	-0.379336	-0.830486	-0.529393	-0.856292	-0.551135	3	3	2	0.018105	0.0116799	0.0108138	0.374206	0.321296	0.0191389	NA	0.0298138	0.119515
ENSG00000245532	NEAT1		-1.08125	-0.784528	-0.45719	-0.409649	-0.886377	-0.81064	-0.590265	-0.568853	-1.08142	3	3	2	0.00281728	0.0288847	0.252668	0.32858	0.0313643	0.0485533	0.166231	0.200492	0.00535559
ENSG00000105655	ISYNA1		-0.460535	-0.939308	-1.04915	-0.641782	-0.897831	-1.06671	-0.721013	-0.717998	-0.966164	4	3	2	0.257842	0.0120418	0.00664045	0.105625	0.0368891	0.0139757	NA	0.111059	0.0231842
ENSG00000060762	MPC1		0.194165	0.403525	0.370771	0.310855	0.247658	0.382125	0.185837	0.326514	0.307061	0	3	3	0.141158	0.000940108	0.0029419	0.0155616	0.0873102	0.00510181	0.208783	0.0382629	0.0270647
ENSG00000090263	MRPS33		0.257295	0.322198	0.32207	0.275926	0.216194	0.313916	0.363284	0.295512	0.312496	0	3	3	0.0518233	0.0115786	0.0129399	0.0411621	0.165644	0.0313634	0.0454813	0.0630454	0.0321019
ENSG00000155621	C9orf85		0.25109	0.27785	0.195022	0.301187	0.245144	0.307007	0.183966	0.292786	0.289696	0	3	3	0.0371966	0.0181772	0.120849	0.0144461	0.0745836	0.0208043	0.195803	0.047595	0.0305022
ENSG00000108384	RAD51C		0.182197	0.275323	0.187039	0.151245	0.147671	0.210342	0.165294	0.223507	0.219735	0	3	3	0.0250719	0.000551749	0.0210455	0.0782431	0.121795	0.0194375	0.089758	0.0321748	0.013551
ENSG00000146143	PRIM2		0.146606	0.188979	0.180395	0.198129	0.158491	0.277722	0.214723	0.139265	0.182028	0	3	3	0.0667446	0.0139936	0.0213307	0.0140269	0.0789052	0.001127	0.0454813	0.143003	0.0382886
ENSG00000180900	SCRIB		-0.126619	-0.278886	-0.298238	-0.254196	-0.202772	-0.357774	-0.159687	-0.299369	-0.314851	0	3	3	0.362859	0.0203148	0.0143045	0.045767	0.166488	0.00744519	0.275852	0.0490881	0.0193639
ENSG00000102890	ELMO3		-0.502399	-0.468778	-0.382922	-0.353096	-0.360252	-0.645983	-0.287312	-0.447546	-0.616329	0	3	3	0.00518184	0.00806699	0.0346899	0.0603883	0.083164	0.0012411	0.177073	0.0457386	0.0015096
ENSG00000184635	ZNF93		1.23134	1.73141	1.68196	1.65201	1.73207	1.78014	1.33324	1.33778	1.47831	5	2	0	0.173686	0.0363411	0.0458659	0.0576633	0.0636889	0.0555258	NA	NA	NA
ENSG00000221598	MIR1249		0.774663	1.66737	1.3396	1.64388	1.47898	1.32825	1.30163	0.566869	0.661615	5	2	0	0.407235	0.0320915	0.103802	0.0433731	0.101798	0.155913	NA	NA	NA
ENSG00000225431	AP001626.1		1.27282	1.30634	1.31831	1.47952	1.64337	1.02117	0.474367	0.735776	0.84941	5	2	0	0.0852743	0.0727135	0.0728857	0.0454916	0.0368891	0.254256	NA	NA	NA
ENSG00000248738	RP11-87E22.2		0.989416	1.08438	1.11048	0.928172	0.769326	1.02095	1.20695	0.64755	0.284905	5	2	0	0.0723579	0.0437655	0.0402463	0.107212	0.2478	0.101468	NA	NA	0.718039
ENSG00000272338	RP11-722E23.2		0.670556	1.05371	0.84581	0.649777	1.36772	0.938581	0.885077	0.199666	0.41367	5	2	0	0.229397	0.0347705	0.111123	0.25623	0.0117966	0.110078	NA	NA	0.543901
ENSG00000183128	CALHM3		1.07187	1.04757	0.810661	0.962775	0.985925	1.02017	0.739112	0.823388	0.193852	5	2	0	0.0355425	0.038202	0.130945	0.0719122	0.0907631	0.0791107	NA	0.18435	0.806548
ENSG00000272097	RP11-421M1.8		0.985001	1.01807	0.64904	0.694537	0.463067	0.788273	0.775983	0.761728	0.487577	4	2	0	0.0472552	0.0369239	0.234556	0.202969	0.501515	0.183358	NA	0.206358	0.43721
ENSG00000266088	RP5-1028K7.2		1.37499	1.0144	0.738457	0.740706	1.01426	0.727484	0.537902	0.400905	0.778735	5	2	0	0.00399123	0.0341363	0.148057	0.159507	0.0662728	0.219054	0.370049	0.532758	0.166195
ENSG00000151572	ANO4		1.53446	0.995832	0.801664	0.474699	1.94366	1.32894	0.541252	0.869911	1.08977	4	2	0	0.0182824	0.154198	0.289	0.581279	0.00576078	0.0758496	NA	NA	NA
ENSG00000228340	RP5-1043L13.1		0.934102	0.949322	0.674419	1.11935	1.24902	0.818929	1.31173	0.404771	0.630801	5	2	0	0.0942234	0.084918	0.269658	0.0443229	0.0361025	0.216087	NA	NA	0.343242
ENSG00000205426	KRT81		1.41785	0.897096	1.41169	0.908022	0.665176	1.00473	0.0472421	0.593832	0.523511	5	2	0	0.0274935	0.198061	0.0284192	0.207104	0.452956	0.201567	NA	NA	NA
ENSG00000107742	SPOCK2		0.99567	0.888276	0.825201	0.76925	1.04367	0.568123	0.643524	0.477263	0.492931	5	2	0	0.0320736	0.0567506	0.0826603	0.123556	0.0481187	0.339571	0.24345	0.419656	0.389108
ENSG00000182240	BACE2		1.28496	0.848538	0.930988	1.16454	0.800852	0.692001	0.869636	0.564437	0.399772	5	2	0	0.0104465	0.105946	0.0737192	0.0270136	0.193871	0.281388	0.147854	0.378841	0.552778
ENSG00000162496	DHRS3		2.12949	0.842423	1.41966	1.51299	1.49637	0.962599	0.645509	0.815875	0.937324	5	2	0	0.00274555	0.312704	0.0563326	0.0447595	0.0675602	0.304999	NA	NA	NA
ENSG00000095637	SORBS1		1.5455	0.831728	0.706587	0.894219	0.724581	0.756641	0.755762	0.635595	0.693851	5	2	0	0.000217062	0.0512606	0.111466	0.0425139	0.151082	0.131879	0.133167	0.220323	0.161972
ENSG00000070159	PTPN3		0.77289	0.81356	0.862038	1.12934	1.22856	0.839714	0.645041	0.627263	0.375544	5	2	0	0.164742	0.132112	0.111279	0.0361723	0.0368891	0.178112	0.305174	0.334712	0.58732
ENSG00000143669	LYST		1.08486	0.803449	0.709423	0.540342	0.781315	0.804692	0.18066	0.335587	0.469706	4	2	0	0.00345948	0.0299313	0.0611862	0.189092	0.070184	0.0581778	0.726324	0.492794	0.295028
ENSG00000178623	GPR35		1.01128	0.773972	1.09703	0.560579	0.984079	0.595792	0.485128	0.375963	0.15935	4	2	0	0.0433655	0.13429	0.0262485	0.33166	0.0838066	0.354521	0.443212	0.574244	0.837652
ENSG00000174514	MFSD4		0.822496	0.772132	0.404815	0.446891	0.350891	0.614814	0.473287	0.39165	0.23044	2	2	0	0.0208748	0.0294299	0.323124	0.273127	0.480084	0.14983	0.277396	0.387087	0.640211
ENSG00000261799	RP11-283I3.6		0.915691	0.737327	0.501859	0.770428	1.03998	0.684081	0.209524	0.478804	0.253175	4	2	0	0.039628	0.10556	0.319473	0.102451	0.0359161	0.203732	0.737017	0.391729	0.683938
ENSG00000137959	IFI44L		2.91257	0.735902	1.94734	3.31527	1.5685	0.687785	0.531836	1.65212	0.587888	5	2	0	0.00795312	0.609894	0.0936276	0.00408063	0.260891	0.688718	NA	NA	NA
ENSG00000100365	NCF4		1.18912	0.733767	0.57191	0.701954	0.990692	0.672047	0.604381	0.518723	0.603616	4	2	0	0.00234924	0.0653045	0.175615	0.0949335	0.0249105	0.15201	0.194817	0.287337	0.193679
ENSG00000271971	CTD-2006H14.2		0.851304	0.730625	0.942159	1.19909	1.16716	1.11761	0.767002	0.69686	0.696068	5	2	0	0.112362	0.183589	0.073313	0.0225625	0.0406209	0.0522059	NA	NA	0.259063
ENSG00000147138	GPR174		0.594381	0.728662	0.588416	0.704459	0.672757	0.605162	0.0502851	0.471834	0.284673	5	2	0	0.0815616	0.026085	0.0845607	0.0405345	0.0792136	0.120953	0.925411	0.24661	0.505666
ENSG00000136111	TBC1D4		0.826988	0.713408	0.722233	0.663208	0.851923	0.784261	0.156765	0.515243	0.577895	5	2	0	0.027794	0.0597805	0.0585514	0.0981834	0.0445906	0.0670128	0.772663	0.266167	0.192917
ENSG00000253649	PRSS51		0.610363	0.678886	0.811832	0.638859	0.627638	0.635392	0.475637	0.455723	0.425791	5	2	0	0.082173	0.0472446	0.0167336	0.0768551	0.116093	0.111588	0.242336	0.279508	0.299712
ENSG00000117090	SLAMF1		0.323559	0.663565	0.585012	0.769256	0.483345	0.468241	0.411652	0.313634	-0.139162	3	2	0	0.344137	0.0244602	0.0547552	0.0125073	0.178302	0.200123	0.25492	0.411491	0.754296
ENSG00000159173	TNNI1		0.586912	0.660322	0.796252	0.880269	0.638088	0.456289	0.742438	0.578875	0.115007	5	2	0	0.167354	0.106126	0.0465078	0.0302467	0.176017	0.383196	NA	0.2299	0.855339
ENSG00000105246	EBI3		0.43539	0.647734	0.62358	0.50962	0.470973	0.429093	0.321067	0.373904	0.311592	2	2	0	0.170661	0.0270456	0.0358013	0.108993	0.191219	0.24026	0.380691	0.310143	0.393703
ENSG00000224934	RP11-441O15.3		0.312518	0.634989	0.755501	0.388055	0.264769	0.570214	0.27514	0.301334	-0.140878	2	2	0	0.327689	0.0217674	0.00684923	0.215635	0.500526	0.0780005	0.445092	0.39932	0.732594
ENSG00000235568	NFAM1		0.833922	0.632151	0.483448	0.478501	0.616513	0.396278	0.261115	0.268335	0.327965	3	2	0	0.00464388	0.0316861	0.119038	0.136346	0.0714084	0.291003	0.492391	0.488855	0.365087
ENSG00000122862	SRGN		0.364506	0.630209	0.654558	0.544882	0.504103	0.554156	0.251771	0.4515	0.405179	2	2	0	0.21568	0.0175174	0.015125	0.0543188	0.111496	0.073759	0.460061	0.17325	0.202332
ENSG00000196405	EVL		1.0062	0.629592	0.872871	0.651052	0.779491	0.632615	0.4433	0.646946	0.168589	5	2	0	0.0190907	0.171696	0.0464223	0.17096	0.124102	0.23902	0.41859	0.221218	0.800313
ENSG00000161905	ALOX15		0.488006	0.614568	0.331104	0.376383	0.575926	0.243391	0.344403	0.196258	0.437792	1	2	0	0.0500394	0.0105236	0.221881	0.159839	0.0361025	0.469683	0.245462	0.549218	0.124512
ENSG00000152104	PTPN14		1.32625	0.609365	0.489622	0.555189	0.841182	0.561099	0.411916	0.349678	0.377659	3	2	0	6.68949e-05	0.0754255	0.174602	0.127685	0.0271209	0.164705	0.315456	0.416138	0.358084
ENSG00000109452	INPP4B		0.936979	0.590426	0.498793	0.482657	0.57217	0.536652	0.181752	0.314506	0.388067	2	2	0	0.000234268	0.019482	0.0561185	0.0762151	0.0515967	0.067974	0.593282	0.325517	0.200527
ENSG00000240207	RP11-379F4.4		0.915165	0.585131	1.5486	1.26472	0.716603	0.759859	0.785037	0.501504	0.0736969	5	2	0	0.163654	0.41997	0.0099863	0.0441354	0.370227	0.339235	NA	NA	NA
ENSG00000237541	HLA-DQA2		0.543128	0.584479	0.462337	0.416391	0.52804	0.395304	0.447841	0.369215	0.268491	0	2	0	0.0253391	0.0139753	0.0596012	0.109112	0.0570518	0.172989	0.117901	0.21336	0.361625
ENSG00000259799	RP11-554A11.9		0.965685	0.567505	0.737388	0.782782	0.784194	0.648015	0.448195	0.469808	0.0660363	4	2	0	0.0101762	0.157086	0.0567277	0.0485657	0.0727631	0.154001	0.338648	0.321122	0.914213
ENSG00000178662	CSRNP3		0.776089	0.544938	0.397702	0.491959	0.534054	0.49184	0.171127	0.367919	0.401021	1	2	0	0.00433533	0.0486656	0.180873	0.0931622	0.0920274	0.130979	0.648831	0.278624	0.220164
ENSG00000271270	TMCC1-AS1		0.439012	0.513536	0.334666	0.547107	0.419185	0.53417	0.454224	0.340547	0.166476	0	2	0	0.0786125	0.033173	0.206467	0.0296812	0.144857	0.052738	0.116142	0.254361	0.613435
ENSG00000228109	MFI2-AS1		0.0801136	0.508842	0.622255	0.400639	0.251835	0.39273	0.578991	0.429338	-0.175	1	2	0	0.825521	0.0434969	0.0129399	0.141555	0.465248	0.199532	0.0698499	0.163469	0.606948
ENSG00000161570	CCL5		0.299164	0.496303	0.522515	0.248767	0.288508	0.361344	0.273002	0.283612	0.321801	0	2	0	0.212465	0.022237	0.0172667	0.329452	0.303492	0.171227	0.304007	0.298706	0.215465
ENSG00000225205	AC093818.1		0.532799	0.486747	0.512105	0.587602	0.521083	0.463325	0.465819	0.361074	-0.0546491	1	2	0	0.0412909	0.0625617	0.051383	0.0280566	0.0796483	0.129953	0.128906	0.255891	0.897581
ENSG00000196353	CPNE4		0.592673	0.486531	0.421782	0.297502	0.526454	0.420664	0.259146	0.196788	0.322896	1	2	0	0.0121899	0.0425178	0.088599	0.274199	0.0539183	0.139038	0.385392	0.535273	0.256965
ENSG00000138814	PPP3CA		0.52958	0.480463	0.446275	0.401458	0.792277	0.390083	0.559732	0.209689	0.308634	1	2	0	0.039973	0.0633668	0.0936601	0.148368	0.00452515	0.214853	0.0761592	0.536864	0.320427
ENSG00000171160	MORN4		0.392012	0.475651	0.182161	0.246655	0.241123	0.292763	0.320513	0.185261	0.160287	0	2	0	0.0358243	0.00886614	0.406778	0.234823	0.306691	0.196844	0.145863	0.436394	0.507861
ENSG00000136869	TLR4		0.817482	0.460761	0.313888	0.420846	0.868843	0.599968	0.313354	0.238748	0.441222	2	2	0	0.00588437	0.139199	0.359802	0.20361	0.00916697	0.0812863	0.398632	0.548884	0.211429
ENSG00000170776	AKAP13		0.512084	0.458018	0.389299	0.294118	0.472901	0.471408	0.250025	0.135824	0.230448	0	2	0	0.0258025	0.0458009	0.100767	0.253098	0.0738182	0.0723259	0.375811	0.672773	0.419593
ENSG00000137642	SORL1		0.638391	0.452713	0.31692	0.264741	0.466985	0.401894	0.180806	0.117412	0.280446	1	2	0	0.00418182	0.0431639	0.186648	0.30325	0.0707481	0.127621	0.529132	0.716014	0.295518
ENSG00000161405	IKZF3		0.330479	0.450928	0.358083	0.318229	0.610228	0.38032	0.372728	0.215198	0.319469	1	2	0	0.0895556	0.0146685	0.0610362	0.114779	0.00342607	0.0791107	0.0979753	0.360659	0.144081
ENSG00000133026	MYH10		0.639407	0.449993	0.379593	0.371735	0.545373	0.486657	0.267178	0.18176	0.149232	1	2	0	0.00528634	0.0520863	0.113629	0.136729	0.0376187	0.0646585	0.341522	0.55282	0.631903
ENSG00000272259	RP11-305P22.9		0.268822	0.445726	0.47965	0.731293	0.598942	0.481039	0.448155	0.440819	-0.148935	2	2	0	0.377022	0.102	0.0770272	0.00817832	0.0482139	0.123356	0.149429	0.17493	0.68626
ENSG00000101307	SIRPB1		0.236844	0.441566	0.395226	0.270312	0.499771	0.412967	0.295895	0.179692	0.162714	0	2	0	0.343733	0.0455443	0.0802433	0.280878	0.0468203	0.108846	0.262212	0.537758	0.576475
ENSG00000185885	IFITM1		0.296706	0.438809	0.482333	0.391429	0.0732882	0.18993	0.479254	0.398127	0.277575	0	2	0	0.150483	0.0219341	0.0126888	0.0545428	0.821945	0.468785	0.0554759	0.0894137	0.226676
ENSG00000239713	APOBEC3G		0.61163	0.435982	0.290808	0.338174	0.305322	0.204478	0.175581	0.207489	0.293357	1	2	0	0.00514634	0.0477896	0.224963	0.1582	0.26826	0.493134	0.535923	0.465234	0.26072
ENSG00000108590	MED31		0.386394	0.434158	0.446054	0.379773	0.241389	0.367642	0.336775	0.386049	0.341736	0	2	0	0.0611882	0.0303423	0.0276871	0.0757339	0.358872	0.123559	0.159029	0.116658	0.146641
ENSG00000128512	DOCK4		0.489259	0.432343	0.35534	0.278082	0.40892	0.388129	0.172053	0.0946552	0.232893	0	2	0	0.0231473	0.04526	0.113348	0.250773	0.104548	0.127082	0.536921	0.768518	0.37765
ENSG00000172086	KRCC1		0.656495	0.429606	0.271547	0.614309	0.510342	0.2702	0.177125	0.384109	0.27182	2	2	0	0.00593832	0.0790531	0.318186	0.0135821	0.0647862	0.390837	0.573261	0.192794	0.351637
ENSG00000123685	BATF3		0.240473	0.429284	0.360515	0.402366	0.56355	0.349662	0.504717	0.331385	0.263609	0	2	0	0.294299	0.0353294	0.0899126	0.0617648	0.0136041	0.154194	0.0567528	0.185196	0.285534
ENSG00000232586	RP11-46A10.4		0.503413	0.427972	0.541301	0.803651	0.849311	0.420895	0.862667	0.578223	0.103269	2	2	0	0.228909	0.318595	0.191351	0.0404351	0.0467136	0.406721	0.0721813	0.213508	0.864534
ENSG00000143970	ASXL2		0.412378	0.424695	0.356683	0.253481	0.528659	0.446871	0.200715	0.096431	0.184773	0	2	0	0.0542351	0.0437655	0.102416	0.292396	0.0264403	0.0626934	0.449092	0.758318	0.494276
ENSG00000174083	PIK3R6		0.782744	0.4217	0.563774	0.767253	0.568544	0.622717	0.185767	0.744485	0.02793	2	2	0	0.0315954	0.30028	0.144695	0.0416433	0.197063	0.151814	0.717252	0.088917	0.964844
ENSG00000163683	SMIM14		0.56913	0.420705	0.289897	0.366806	0.547657	0.375616	0.105306	0.26508	0.388992	0	2	0	0.0141598	0.0768193	0.262745	0.149443	0.0398905	0.181824	0.746687	0.366436	0.152152
ENSG00000175029	CTBP2		0.647852	0.420268	0.275698	0.966956	1.07695	0.609305	0.645545	0.172754	0.471089	3	2	0	0.138671	0.382015	0.61849	0.0214037	0.0156336	0.235642	NA	NA	0.359789
ENSG00000023330	ALAS1		0.264516	0.416055	0.359211	0.295545	0.249881	0.276665	0.255335	0.210434	0.161878	0	2	0	0.106153	0.00708782	0.0219863	0.0757662	0.191286	0.137361	0.167532	0.278628	0.406976
ENSG00000085514	PILRA		0.390376	0.414609	0.277059	0.256226	0.325124	0.214581	0.390094	0.180175	0.28743	0	2	0	0.0158041	0.0093614	0.102642	0.147349	0.0844221	0.300425	0.0621388	0.378841	0.128387
ENSG00000168528	SERINC2		0.375194	0.412921	0.261683	0.454441	0.371303	0.14372	0.103435	0.247288	0.167299	0	2	0	0.0819233	0.0499629	0.265893	0.0355219	0.130091	0.644036	0.727053	0.342834	0.548119
ENSG00000162757	C1orf74		0.366947	0.410922	0.374052	0.409014	0.399015	0.428778	0.294958	0.213317	0.226889	0	2	0	0.0627158	0.031965	0.0567601	0.0409501	0.0723886	0.0505593	0.197542	0.378841	0.331989
ENSG00000173517	PEAK1		0.501517	0.409489	0.397989	0.331105	0.446323	0.424321	0.0936725	0.209489	0.273221	0	2	0	0.0138519	0.0472446	0.0565202	0.137234	0.0583096	0.0718695	0.744226	0.42533	0.263851
ENSG00000048392	RRM2B		0.508234	0.409091	0.276082	0.252011	0.18006	0.272067	-0.0810595	0.235631	0.315351	0	2	0	0.0119967	0.04569	0.212408	0.277772	0.531667	0.291433	0.779981	0.35605	0.188928
ENSG00000162511	LAPTM5		0.518444	0.39623	0.255521	0.233304	0.211629	0.179946	0.0837756	0.205504	0.26728	0	2	0	0.00450318	0.02904	0.195681	0.258619	0.379898	0.465056	0.742119	0.37128	0.216174
ENSG00000132185	FCRLA		0.844035	0.393213	0.1233	0.311714	0.669561	0.355732	0.262563	0.126144	0.564052	2	2	0	0.00347437	0.206288	0.760316	0.359932	0.0433771	0.341561	0.478086	0.772188	0.0885815
ENSG00000124429	POF1B		0.432392	0.388144	0.272586	0.339078	0.283449	0.306216	0.0329504	0.2624	0.236307	0	2	0	0.0281855	0.0491674	0.200415	0.106954	0.244168	0.200776	0.918319	0.278783	0.318804
ENSG00000220749	RPL21P28		0.219689	0.386752	0.397686	0.170427	0.175463	0.297885	0.19336	0.341073	0.260552	0	2	0	0.282274	0.0336049	0.0304169	0.440869	0.491448	0.176521	0.397643	0.12422	0.230631
ENSG00000008282	SYPL1		0.220171	0.38476	0.35278	0.290685	0.24641	0.341616	-0.0540313	0.272422	0.235547	0	2	0	0.239238	0.0219834	0.0395056	0.11235	0.244411	0.0816728	0.831896	0.192794	0.243456
ENSG00000213741	RPS29		0.115572	0.384353	0.398709	0.324505	0.0718765	0.26561	0.339111	0.342369	0.292129	0	2	0	0.608383	0.0295974	0.0246878	0.0872784	0.808303	0.2241	0.10976	0.115042	0.158925
ENSG00000075391	RASAL2		0.621869	0.382689	0.349808	0.267794	0.59728	0.49211	0.271373	0.0966462	0.430829	2	2	0	0.00555011	0.100302	0.143389	0.304865	0.0188906	0.0559882	0.327488	0.776431	0.0971255
ENSG00000221887	HMSD		0.195144	0.382478	0.445864	0.324918	0.200523	0.213987	0.146841	0.313688	0.275561	0	2	0	0.349334	0.03558	0.0147506	0.0963409	0.411962	0.370464	0.537913	0.160668	0.202332
ENSG00000204287	HLA-DRA		0.201597	0.38043	0.367425	0.271549	0.253577	0.283252	0.287495	0.28698	0.277877	0	2	0	0.214737	0.00922734	0.0133087	0.0872784	0.154706	0.103085	0.106028	0.114991	0.104254
ENSG00000171840	NINJ2		0.472	0.377011	0.196515	0.222554	0.366038	0.112459	0.112304	0.210726	0.215767	0	2	0	0.00651156	0.0307193	0.330316	0.262531	0.0686805	0.669809	0.640525	0.335648	0.311658
ENSG00000173809	TDRD12		0.711938	0.370279	0.499357	0.468493	0.981758	0.451157	-0.124163	0.223835	0.502558	2	2	0	0.0299648	0.315095	0.152292	0.196164	0.00594138	0.27608	0.804645	0.617513	0.195614
ENSG00000129562	DAD1		0.188674	0.357342	0.359639	0.270235	0.175559	0.270407	0.241086	0.3116	0.292389	0	2	0	0.185916	0.00588235	0.0062729	0.0503242	0.294359	0.0742755	0.122191	0.0558076	0.0508589
ENSG00000174500	GCSAM		0.384911	0.355852	0.290579	0.403202	0.369124	0.236055	0.0931144	0.300985	0.195911	0	2	0	0.0419909	0.0590204	0.139317	0.0377367	0.0892973	0.321605	0.717252	0.188155	0.396833
ENSG00000131669	NINJ1		0.398038	0.35361	0.283777	0.307359	0.00712176	0.113868	0.117046	0.230236	0.135391	0	2	0	0.0153456	0.0308756	0.0972325	0.0794917	0.979793	0.635162	0.590521	0.258536	0.52803
ENSG00000062282	DGAT2		0.345148	0.353217	0.312005	0.401972	0.563476	0.302647	0.423727	0.178134	0.186235	0	2	0	0.0646957	0.0552361	0.100401	0.0341554	0.00534163	0.167384	0.0680631	0.449737	0.414516
ENSG00000165240	ATP7A		0.633995	0.347732	0.332943	0.356967	0.419391	0.39638	0.154268	0.229644	0.353981	1	2	0	0.000573615	0.0629768	0.0794029	0.0671895	0.0470456	0.060272	0.517502	0.317548	0.0945168
ENSG00000174306	ZHX3		0.323025	0.347443	0.306645	0.278593	0.406414	0.363216	0.303469	0.20642	0.197875	0	2	0	0.0642335	0.0423058	0.0802441	0.132023	0.0360585	0.0625036	0.133133	0.333682	0.338152
ENSG00000161929	SCIMP		0.499986	0.347354	0.230072	0.295138	0.667555	0.329905	0.28377	0.192183	0.228925	1	2	0	0.0120443	0.0921658	0.312047	0.18184	0.00277672	0.172163	0.234154	0.460524	0.349021
ENSG00000107438	PDLIM1		0.42042	0.346996	0.256163	0.213802	0.172521	0.197176	0.157008	0.187408	0.197635	0	2	0	0.00154952	0.00776042	0.057713	0.137647	0.309929	0.227606	0.333282	0.253157	0.20712
ENSG00000114805	PLCH1		0.649612	0.340176	0.2639	0.385705	0.58316	0.326739	0.146403	0.243775	0.221921	1	2	0	0.00596941	0.176362	0.32692	0.134571	0.0309527	0.272754	0.646182	0.421978	0.460602
ENSG00000166562	SEC11C		0.0967162	0.330494	0.317938	0.237681	0.141462	0.249481	0.177737	0.234913	0.228751	0	2	0	0.58279	0.0167401	0.0230959	0.115163	0.461986	0.13356	0.294126	0.17325	0.162218
ENSG00000114021	NIT2		0.215761	0.330255	0.312341	0.263308	0.20563	0.271129	0.317311	0.258175	0.215834	0	2	0	0.115793	0.0104472	0.0169521	0.0556061	0.197953	0.0716998	0.0578031	0.10691	0.157984
ENSG00000154358	OBSCN		0.315124	0.321026	0.249342	0.196299	0.260347	0.127924	0.0701499	0.101155	0.031048	0	2	0	0.0314675	0.0261155	0.100436	0.228477	0.130091	0.527731	0.729904	0.609576	0.895947
ENSG00000019582	CD74		0.167299	0.320704	0.326473	0.238394	0.1622	0.187953	0.216783	0.210895	0.154517	0	2	0	0.297175	0.023863	0.022687	0.124613	0.394557	0.301635	0.200529	0.230153	0.380663
ENSG00000116701	NCF2		0.376987	0.320563	0.246041	0.19522	0.388545	0.267635	0.178591	0.146724	0.214398	0	2	0	0.0253028	0.0582358	0.168698	0.313474	0.042446	0.185781	0.390426	0.505928	0.285643
ENSG00000139687	RB1		0.485914	0.316886	0.252929	0.28962	0.41582	0.358023	0.0492347	0.230382	0.302184	0	2	0	0.00281182	0.0529463	0.139301	0.0961838	0.0239529	0.0528337	0.840109	0.250422	0.105917
ENSG00000011454	RABGAP1		0.272349	0.309776	0.194177	0.188555	0.230009	0.236031	0.0647064	0.0770078	0.162554	0	2	0	0.0252863	0.00922734	0.127332	0.153991	0.104792	0.0940735	0.695006	0.645965	0.25984
ENSG00000155368	DBI		0.146422	0.307642	0.307803	0.232826	0.159332	0.256457	0.313515	0.271241	0.310351	0	2	0	0.399188	0.0401783	0.0413971	0.154702	0.432765	0.151084	0.0833021	0.137008	0.0687785
ENSG00000170471	RALGAPB		0.394204	0.307444	0.232618	0.204925	0.305988	0.316903	0.105694	0.104649	0.126315	0	2	0	0.00577709	0.0309415	0.121355	0.197061	0.0643605	0.0522469	0.572647	0.588854	0.493821
ENSG00000119471	HSDL2		0.447348	0.302027	0.227211	0.225854	0.20906	0.262476	0.157192	0.190636	0.275125	0	2	0	0.000541851	0.0177991	0.0899639	0.104186	0.183322	0.0788556	0.318743	0.229551	0.0622197
ENSG00000083799	CYLD		0.316096	0.299973	0.255213	0.234208	0.295715	0.287955	0.0212332	0.107901	0.230263	0	2	0	0.025625	0.0322102	0.0771429	0.12397	0.0696505	0.0754555	0.925411	0.567566	0.160712
ENSG00000124151	NCOA3		0.394441	0.298664	0.204793	0.170238	0.256791	0.252219	0.0603207	0.0767133	0.207006	0	2	0	0.00651497	0.0411027	0.193466	0.31262	0.138932	0.147186	0.769709	0.716251	0.231112
ENSG00000023445	BIRC3		0.202295	0.297759	0.301415	0.28819	0.245128	0.32505	-0.0467817	0.220836	0.235742	0	2	0	0.20668	0.0436795	0.0422134	0.0635791	0.166037	0.0522469	0.83187	0.220142	0.168946
ENSG00000168300	PCMTD1		0.294056	0.296599	0.393856	0.375439	0.12073	0.331823	0.0495863	0.254035	0.187375	0	2	0	0.0920462	0.0845058	0.0192898	0.0318015	0.628469	0.0888333	0.845342	0.217819	0.361529
ENSG00000054523	KIF1B		0.46594	0.294319	0.191026	0.208446	0.394956	0.27268	0.139614	0.103622	0.215686	0	2	0	0.00747683	0.104972	0.342132	0.304415	0.0496293	0.203903	0.541771	0.676006	0.309615
ENSG00000171992	SYNPO		0.401575	0.294177	0.234714	0.415181	0.366196	0.217003	0.102667	0.138131	0.0252901	0	2	0	0.0445243	0.155594	0.288674	0.0428423	0.112902	0.403118	0.703642	0.605163	0.936987
ENSG00000141298	SSH2		0.287937	0.294018	0.228735	0.218553	0.286577	0.26353	0.0511084	0.0996779	0.106492	0	2	0	0.0498661	0.0422115	0.131122	0.166739	0.0880901	0.121278	0.810125	0.612137	0.576992
ENSG00000104894	CD37		0.128288	0.293502	0.22238	0.207069	0.158881	0.141555	0.110949	0.147346	0.0650064	0	2	0	0.286943	0.00569317	0.0410246	0.0691925	0.233814	0.301635	0.409502	0.269074	0.660863
ENSG00000196743	GM2A		0.31014	0.288449	0.190206	0.1191	0.058864	0.199385	0.101777	0.148547	0.142819	0	2	0	0.0110572	0.016951	0.141582	0.41824	0.765658	0.176727	0.519572	0.333694	0.336078
ENSG00000138138	ATAD1		0.11593	0.286869	0.275829	0.223755	0.0624949	0.227091	-0.0374918	0.206931	0.181929	0	2	0	0.458779	0.0275518	0.0367702	0.113432	0.767677	0.147186	0.85035	0.199719	0.243364
ENSG00000204252	HLA-DOA		0.40768	0.284902	0.11764	0.132173	0.280401	0.157554	0.0815755	0.117067	0.150547	0	2	0	0.00394403	0.0454788	0.496123	0.440494	0.0897216	0.397806	0.668341	0.533573	0.390117
ENSG00000148158	SNX30		0.422128	0.284181	0.230478	0.274465	0.51369	0.370425	0.37046	0.155975	0.301571	0	2	0	0.021381	0.138795	0.259072	0.173637	0.01237	0.080653	0.0925659	0.520401	0.159639
ENSG00000243927	MRPS6		0.182653	0.279859	0.252608	0.0935239	0.124011	0.219536	0.0870855	0.128532	0.179079	0	2	0	0.0982044	0.00744238	0.0174403	0.470678	0.374724	0.0726549	0.526744	0.333694	0.14815
ENSG00000147065	MSN		0.184756	0.278445	0.295951	0.178965	0.278879	0.294772	0.280987	0.184335	0.185735	0	2	0	0.231849	0.0493886	0.0366348	0.260652	0.0895433	0.0678036	0.0949241	0.290949	0.268998
ENSG00000186469	GNG2		0.352984	0.27699	0.175	0.212684	0.218073	0.218648	0.0258061	0.159921	0.206684	0	2	0	0.00916809	0.043418	0.245819	0.153816	0.189236	0.185234	0.907117	0.34857	0.200493
ENSG00000111269	CREBL2		0.293152	0.272103	0.153594	0.232027	0.219785	0.184879	0.0530133	0.213273	0.236073	0	2	0	0.0131647	0.0205917	0.242691	0.0649293	0.116466	0.203812	0.75083	0.142351	0.0820766
ENSG00000089063	TMEM230		0.16911	0.271827	0.326222	0.279039	0.176565	0.297906	0.176025	0.290877	0.27711	0	2	0	0.264053	0.0474124	0.0166	0.0508476	0.311583	0.0550787	0.284778	0.0770758	0.0740174
ENSG00000128789	PSMG2		0.12581	0.271421	0.279028	0.251105	0.140858	0.289596	0.160569	0.279632	0.236773	0	2	0	0.408081	0.0374449	0.0337528	0.0691518	0.425142	0.0516531	0.311548	0.0768709	0.11623
ENSG00000204264	PSMB8		0.19569	0.270542	0.277164	0.255431	0.259411	0.244743	0.266899	0.215337	0.144462	0	2	0	0.139876	0.0296156	0.0270401	0.0515534	0.0735797	0.0925632	0.0784785	0.160944	0.340324
ENSG00000188906	LRRK2		0.626473	0.263778	0.0686948	0.194279	0.435331	0.282194	0.0704967	0.0618058	0.355658	1	2	0	0.00105604	0.197373	0.801603	0.391635	0.0468211	0.232003	0.802663	0.838545	0.106218
ENSG00000079263	SP140		0.335385	0.261932	0.18594	0.209289	0.418057	0.274648	0.303594	0.132192	0.183407	0	2	0	0.0264002	0.0886398	0.264724	0.209853	0.0132744	0.12103	0.0914929	0.502613	0.310325
ENSG00000181826	RELL1		0.325294	0.260406	0.185978	0.331699	0.273427	0.20866	0.0657737	0.226311	0.141767	0	2	0	0.0275274	0.0839166	0.259481	0.0295974	0.110018	0.260113	0.754438	0.208366	0.449469
ENSG00000124783	SSR1		0.202503	0.260112	0.260051	0.217822	0.161657	0.24618	-0.0526175	0.189027	0.198623	0	2	0	0.123138	0.0369239	0.0387924	0.10446	0.312379	0.0889837	0.764729	0.217557	0.173888
ENSG00000123179	EBPL		0.0893246	0.25705	0.253275	0.227676	0.212371	0.265716	0.0969402	0.253493	0.157616	0	2	0	0.554725	0.0343312	0.0395056	0.0788688	0.143883	0.0561414	0.540042	0.0851095	0.281156
ENSG00000162222	TTC9C		0.165888	0.256041	0.305145	0.181762	0.0159673	0.114795	0.154573	0.179176	0.192017	0	2	0	0.226267	0.0413156	0.014839	0.18741	0.946053	0.502759	0.310276	0.242748	0.193679
ENSG00000155849	ELMO1		0.21463	0.253137	0.239517	0.246364	0.318736	0.160785	0.14183	0.120291	0.0491903	0	2	0	0.0933425	0.0403706	0.0562312	0.0571412	0.0220791	0.305009	0.349169	0.449737	0.788625
ENSG00000120437	ACAT2		0.218431	0.252199	0.308138	0.29863	0.307027	0.261215	0.204672	0.259505	0.0960512	0	2	0	0.130267	0.0697344	0.0242249	0.0361789	0.0508752	0.102387	0.206521	0.120366	0.599397
ENSG00000170348	TMED10		0.135079	0.248808	0.267591	0.220565	0.12938	0.239635	0.0208531	0.230044	0.209993	0	2	0	0.272929	0.0227973	0.0155737	0.0578579	0.373874	0.0574387	0.906677	0.0851095	0.0984184
ENSG00000048471	SNX29		0.346191	0.247797	0.175549	0.191801	0.357359	0.251581	0.216244	0.141608	0.145325	0	2	0	0.0190907	0.10474	0.29106	0.249583	0.0338632	0.155708	0.218177	0.460524	0.435034
ENSG00000156831	NSMCE2		0.160056	0.246916	0.241775	0.180642	0.226544	0.24383	0.249936	0.264075	0.158736	0	2	0	0.194591	0.0287614	0.0348944	0.142895	0.0854888	0.0608094	0.0761592	0.0567037	0.240841
ENSG00000099194	SCD		0.0978795	0.237517	0.301873	0.300801	0.183664	0.24931	0.0483235	0.193587	0.0420012	0	2	0	0.541013	0.0721991	0.0201127	0.0263243	0.260556	0.100184	0.799407	0.224087	0.83323
ENSG00000148700	ADD3		0.234828	0.237206	0.200333	0.22605	0.243891	0.229172	0.0684039	0.218575	0.212884	0	2	0	0.0471412	0.0422326	0.0971023	0.0659353	0.0702598	0.089458	0.662446	0.122782	0.112837
ENSG00000128000	ZNF780B		0.345094	0.232735	0.138925	0.242755	0.397193	0.245937	-0.054533	0.131042	0.248626	0	2	0	0.0285542	0.158912	0.4625	0.156351	0.0247508	0.198206	0.816577	0.528095	0.176971
ENSG00000271870	RP11-97C16.1		0.216212	0.231403	0.545561	0.38009	0.558983	0.54608	0.30951	0.232733	0.140351	0	2	0	0.472342	0.42752	0.0290217	0.162369	0.0468211	0.0532973	0.311634	0.47284	0.690548
ENSG00000156973	PDE6D		0.198042	0.22953	0.0904341	0.102508	0.0463599	0.111451	0.11856	0.0542235	0.145152	0	2	0	0.0253237	0.00799646	0.379645	0.314218	0.739051	0.325716	0.267607	0.659462	0.159759
ENSG00000162396	PARS2		0.298426	0.227412	0.215417	0.290382	0.365841	0.210578	0.306454	0.231728	0.111528	0	2	0	0.0401531	0.12858	0.159621	0.0536009	0.0237487	0.237406	0.0794245	0.187423	0.556222
ENSG00000141627	DYM		0.139399	0.226381	0.226387	0.118438	0.128086	0.20649	-0.0207848	0.134826	0.153587	0	2	0	0.25998	0.0431639	0.0446735	0.365712	0.383097	0.115793	0.907825	0.333925	0.246359
ENSG00000155629	PIK3AP1		0.637868	0.22422	0.0966506	0.0485402	0.668062	0.216441	0.332142	0.0936613	0.566158	2	2	0	0.0169368	0.483082	0.800894	0.906708	0.0279355	0.570097	0.308138	0.822142	0.0641832
ENSG00000112304	ACOT13		0.214192	0.223448	0.144001	0.149938	0.118762	0.154731	0.199783	0.143784	0.220853	0	2	0	0.0455261	0.0333191	0.210872	0.199444	0.39526	0.236837	0.113152	0.269289	0.0671732
ENSG00000100372	SLC25A17		0.11498	0.222749	0.225827	0.164481	0.114193	0.196594	0.14201	0.211929	0.151785	0	2	0	0.312535	0.0264021	0.0258077	0.134453	0.39526	0.0957458	0.23886	0.0826008	0.204563
ENSG00000136870	ZNF189		0.362567	0.219693	0.1833	0.184297	0.349268	0.247775	0.150377	0.126408	0.267881	0	2	0	0.0125279	0.154819	0.261251	0.267583	0.035691	0.159078	0.412556	0.513154	0.114047
ENSG00000164574	GALNT10		0.240662	0.219209	0.214139	0.202548	0.377758	0.222737	0.227322	0.0908991	0.150351	0	2	0	0.047464	0.0710272	0.0812135	0.114779	0.00455281	0.112582	0.110595	0.56995	0.295724
ENSG00000137331	IER3		0.227603	0.217555	0.205549	0.16963	0.203321	0.0694436	0.176895	0.128629	0.0976795	0	2	0	0.0395187	0.0475761	0.0646201	0.154702	0.112586	0.666983	0.170772	0.345129	0.486945
ENSG00000131473	ACLY		0.0967528	0.216932	0.299285	0.274139	0.333138	0.274219	0.249548	0.163819	0.0821461	0	2	0	0.567959	0.123629	0.027976	0.0548569	0.0313841	0.0802148	0.120878	0.335526	0.65866
ENSG00000177311	ZBTB38		0.27346	0.21671	0.144471	0.138407	0.283059	0.168211	0.0933726	0.0654594	0.221786	0	2	0	0.0132338	0.0540697	0.241724	0.274199	0.0238879	0.220784	0.519087	0.676149	0.0814056
ENSG00000029364	SLC39A9		0.220105	0.214276	0.298333	0.291319	0.208476	0.260323	0.0376136	0.226063	0.172192	0	2	0	0.0751773	0.0807607	0.0128797	0.0197053	0.146483	0.0576769	0.834096	0.122712	0.226676
ENSG00000170915	PAQR8		0.352599	0.211304	0.146991	0.243794	0.410173	0.217295	0.156778	0.106772	0.146572	0	2	0	0.0365649	0.244628	0.463269	0.184883	0.0309545	0.305479	0.458154	0.643689	0.494771
ENSG00000096996	IL12RB1		0.346828	0.210333	0.154362	0.155615	0.368313	0.0588093	0.170716	0.119881	0.162768	0	2	0	0.03337	0.229292	0.417156	0.423365	0.0466592	0.825268	0.39674	0.582401	0.421934
ENSG00000174780	SRP72		0.0786836	0.210328	0.21438	0.162384	0.129739	0.233679	0.0165372	0.1711	0.174383	0	2	0	0.54339	0.04662	0.0434825	0.1582	0.341634	0.0508955	0.922186	0.184454	0.154031
ENSG00000108091	CCDC6		0.208603	0.209741	0.17075	0.133279	0.332384	0.225403	-0.0321533	0.0868613	0.157915	0	2	0	0.0516524	0.0475127	0.121483	0.262438	0.00453926	0.0608094	0.839406	0.533294	0.204183
ENSG00000171100	MTM1		0.175305	0.207608	0.196634	0.22553	0.210084	0.189598	0.0934935	0.209446	0.185893	0	2	0	0.102144	0.0450294	0.0619838	0.0345854	0.0766227	0.120357	0.480996	0.0905009	0.120305
ENSG00000111906	HDDC2		0.0426399	0.206048	0.247906	0.178624	0.121998	0.189525	0.239496	0.18239	0.154138	0	2	0	0.766826	0.0487406	0.0168934	0.10923	0.370227	0.122612	0.0700206	0.15136	0.209648
ENSG00000169084	DHRSX		0.135679	0.201989	0.215129	0.231876	0.258932	0.218683	0.254748	0.187707	0.129034	0	2	0	0.264568	0.0693045	0.053853	0.0411709	0.0364549	0.0846024	0.0680631	0.160615	0.331108
ENSG00000140598	EFTUD1		0.141499	0.200214	0.188386	0.106287	0.191052	0.199187	0.198121	0.149434	0.180739	0	2	0	0.145706	0.0274276	0.0417669	0.31437	0.0703499	0.0566985	0.0772512	0.181865	0.0833619
ENSG00000146416	AIG1		0.204598	0.199839	0.144491	0.0151872	0.0105622	0.0730179	-7.6863e-05	0.0876765	0.147751	0	2	0	0.031364	0.0340523	0.151316	0.918657	0.953353	0.592711	0.999457	0.475284	0.186384
ENSG00000257931	CTD-2311B13.7		0.0176256	0.194737	1.33667	0.587836	1.15086	0.431283	0.217979	0.186417	0.127423	3	2	0	0.984226	0.783814	0.00572408	0.304865	0.0330856	0.542071	NA	NA	NA
ENSG00000146842	TMEM209		0.151777	0.189754	0.257213	0.282615	0.175242	0.265722	0.0413727	0.195562	0.111923	0	2	0	0.282246	0.15391	0.0441924	0.0317427	0.271372	0.0669946	0.827054	0.208227	0.492649
ENSG00000033170	FUT8		0.380496	0.189615	0.0835151	0.0784971	0.405219	0.167201	0.0107851	0.0692583	0.207781	0	2	0	0.0118258	0.255868	0.679521	0.706064	0.0182149	0.407077	0.967185	0.760791	0.252539
ENSG00000057019	DCBLD2		0.447209	0.186048	0.159258	0.261265	0.443199	0.295121	0.26238	0.250819	0.276273	0	2	0	0.00174181	0.236662	0.336912	0.0886928	0.00507226	0.0764038	0.126992	0.154513	0.0966223
ENSG00000159658	EFCAB14		0.138484	0.18281	0.178066	0.113633	0.141776	0.128121	0.0613145	0.103982	0.132848	0	2	0	0.1148	0.02816	0.0350517	0.225803	0.157223	0.212815	0.578655	0.318353	0.177215
ENSG00000073464	CLCN4		0.287846	0.182693	0.173745	0.21956	0.361757	0.243468	0.109825	0.139764	0.176266	0	2	0	0.0124121	0.132112	0.161672	0.073781	0.00486331	0.0684489	0.459659	0.335526	0.200527
ENSG00000166452	AKIP1		0.213737	0.181875	0.174527	0.210155	0.0411195	0.0382651	0.181067	0.124689	0.140356	0	2	0	0.0302347	0.0677109	0.0849496	0.039375	0.799352	0.812541	0.120596	0.306641	0.227853
ENSG00000156110	ADK		0.134043	0.180814	0.164553	0.0559822	0.15265	0.17571	0.0738233	0.137354	0.162037	0	2	0	0.111871	0.0233712	0.0439324	0.585931	0.104854	0.0564665	0.474576	0.163742	0.0781285
ENSG00000172893	DHCR7		0.0654169	0.180138	0.261416	0.238572	0.0787962	0.0991614	0.171764	0.147139	0.0324576	0	2	0	0.645028	0.110952	0.0167209	0.0361723	0.626998	0.507979	0.182391	0.277649	0.847841
ENSG00000112576	CCND3		0.17557	0.175327	0.208229	0.188005	0.103304	0.09292	0.186714	0.11409	0.11103	0	2	0	0.0577281	0.0556095	0.0218778	0.0470816	0.388412	0.445656	0.088092	0.311044	0.310325
ENSG00000096080	MRPS18A		0.124233	0.165116	0.192227	0.200453	0.160637	0.159405	0.235207	0.177624	0.141717	0	2	0	0.233244	0.0898069	0.0454018	0.0425828	0.156695	0.161651	0.0554759	0.123022	0.206106
ENSG00000137486	ARRB1		0.296335	0.163444	0.140745	0.188397	0.350043	0.157494	0.235988	0.118611	0.0929428	0	2	0	0.0360667	0.292631	0.386542	0.229497	0.0276868	0.391151	0.152058	0.521609	0.624105
ENSG00000067066	SP100		0.195295	0.162825	0.100827	0.0958144	0.22532	0.142593	0.0749141	0.110309	0.144425	0	2	0	0.0236031	0.0619034	0.299386	0.338992	0.0202349	0.168609	0.498537	0.302056	0.150255
ENSG00000070190	DAPP1		0.233448	0.16184	0.272219	0.240754	0.329355	0.240177	0.135519	0.178472	0.138006	0	2	0	0.0832743	0.257417	0.0386587	0.0829756	0.0259688	0.11892	0.405653	0.268829	0.3934
ENSG00000135045	C9orf40		0.0502985	0.16021	0.161695	0.25251	0.271565	0.217706	0.0778552	0.146135	-0.00370679	0	2	0	0.755841	0.200888	0.203307	0.0376519	0.0410363	0.114002	0.620055	0.314263	0.986786
ENSG00000197892	KIF13B		0.337149	0.158304	0.151336	0.174276	0.376946	0.224937	0.168869	0.0208569	0.0593306	0	2	0	0.0433717	0.402305	0.437391	0.366882	0.0448364	0.276498	0.409113	0.943552	0.812763
ENSG00000166747	AP1G1		0.204825	0.155851	0.149986	0.118224	0.242223	0.193462	-0.0406419	0.0726762	0.145047	0	2	0	0.0348695	0.117515	0.13906	0.280878	0.0264403	0.0813735	0.764371	0.573177	0.201394
ENSG00000134824	FADS2		0.201111	0.154929	0.196715	0.301487	0.302769	0.140129	0.174687	0.157907	0.013464	0	2	0	0.102144	0.223842	0.110139	0.0139398	0.0237846	0.359068	0.21089	0.281031	0.944219
ENSG00000161533	ACOX1		0.20616	0.151271	0.137746	0.14367	0.216644	0.195731	0.0956283	0.0775567	0.191262	0	2	0	0.0284428	0.118309	0.168083	0.159507	0.0421039	0.0681258	0.412752	0.53185	0.0723847
ENSG00000101935	AMMECR1		0.170668	0.148971	0.221656	0.290345	0.382008	0.262259	0.0600313	0.196719	0.163565	0	2	0	0.219773	0.291061	0.0929523	0.0281018	0.00675885	0.0728844	0.734046	0.20792	0.284317
ENSG00000103047	TANGO6		0.226033	0.148939	0.102231	0.094706	0.29891	0.186545	0.207771	0.0544749	0.130201	0	2	0	0.0456595	0.212863	0.439018	0.487303	0.0172992	0.162342	0.116034	0.739666	0.334004
ENSG00000198771	RCSD1		0.323197	0.139484	0.119691	0.194218	0.355489	0.19639	0.185329	0.141746	0.137632	0	2	0	0.0102712	0.325957	0.422078	0.161129	0.0125417	0.203739	0.217441	0.373861	0.375871
ENSG00000136925	TSTD2		0.106036	0.139425	0.197183	0.205716	0.0939079	0.155254	0.0400883	0.117747	0.0346247	0	2	0	0.314054	0.158043	0.0370319	0.0342333	0.463541	0.169047	0.763091	0.310858	0.808537
ENSG00000180530	NRIP1		0.323747	0.139222	0.0757867	0.138799	0.287412	0.237663	-0.0407775	0.0833086	0.202043	0	2	0	0.00546182	0.283987	0.615979	0.304749	0.0305466	0.0791107	0.816191	0.598934	0.137475
ENSG00000132128	LRRC41		0.100856	0.134523	0.101313	0.156839	0.13351	0.0410255	0.107742	0.0912008	0.105887	0	2	0	0.159542	0.0461047	0.155049	0.0241797	0.0863642	0.681768	0.176742	0.270136	0.179645
ENSG00000090889	KIF4A		0.312174	0.134393	0.0923908	0.0783181	0.319928	0.19642	0.103847	0.0561022	0.23326	0	2	0	0.0183781	0.373012	0.580426	0.654628	0.0338618	0.229604	0.546667	0.778982	0.129522
ENSG00000122873	CISD1		0.0632391	0.126851	0.241504	0.183936	0.268904	0.229028	0.0916502	0.184467	0.148833	0	2	0	0.651015	0.285918	0.0243796	0.110654	0.0269437	0.0622022	0.508965	0.160668	0.243639
ENSG00000101350	KIF3B		0.16316	0.117675	0.0404579	0.115871	0.23157	0.130908	0.147703	0.0569479	0.0520812	0	2	0	0.0484915	0.172143	0.714102	0.197649	0.0106302	0.18281	0.125873	0.605163	0.637993
ENSG00000214717	ZBED1		0.214528	0.115101	0.0612631	0.132214	0.255756	0.100098	0.12907	0.0660161	-0.00628457	0	2	0	0.0296092	0.288617	0.627198	0.227488	0.0207388	0.445428	0.274208	0.621211	0.970326
ENSG00000164252	AGGF1		0.214132	0.0967232	0.0992334	0.150875	0.220299	0.19562	0.0199885	0.14921	0.106024	0	2	0	0.0290984	0.385188	0.380521	0.156732	0.0482394	0.0824101	0.897135	0.212333	0.375739
ENSG00000111885	MAN1A1		0.241543	0.0910746	0.284282	0.194084	0.294891	0.268905	0.221569	0.126289	0.254965	0	2	0	0.0522168	0.543763	0.0204736	0.142644	0.0321427	0.05401	0.128769	0.416724	0.0681773
ENSG00000197971	MBP		0.148161	0.0833357	0.0726314	0.124137	0.239662	0.125283	0.109612	0.0834597	0.116163	0	2	0	0.0439654	0.300099	0.387371	0.11064	0.00292215	0.147207	0.200529	0.357182	0.168813
ENSG00000261526	CTB-31O20.2		-0.571752	0.0774715	0.0359724	-0.288435	-0.569846	-0.346259	0.004572	-0.0336548	-0.199433	0	2	0	0.00502861	0.778709	0.905837	0.196464	0.0129437	0.155913	0.98985	0.924123	0.431949
ENSG00000196922	ZNF252P		0.322682	0.0662952	0.135341	0.151383	0.296369	0.195885	0.12788	0.0843909	0.159077	0	2	0	0.0123149	0.697306	0.369857	0.314279	0.0456393	0.222356	0.437214	0.637351	0.311658
ENSG00000146733	PSPH		0.177206	0.0533805	0.104804	0.153512	0.124087	0.0997384	0.143336	0.142508	0.0984533	0	2	0	0.0124799	0.540839	0.171927	0.039135	0.144857	0.267536	0.0958751	0.102344	0.248222
ENSG00000166579	NDEL1		-0.196126	-0.0947402	-0.0908004	-0.135173	-0.261999	-0.0866383	-0.0778875	-0.0847418	-0.174311	0	2	0	0.0163106	0.296665	0.32866	0.125703	0.00409809	0.427602	0.452168	0.414023	0.0622197
ENSG00000159348	CYB5R1		-0.130814	-0.108611	-0.267536	-0.310955	-0.234853	-0.236388	-0.0939615	-0.153538	-0.0718485	0	2	0	0.37159	0.472476	0.0402463	0.0196145	0.119188	0.121896	0.57714	0.334579	0.68626
ENSG00000178761	FAM219B		-0.219714	-0.109681	-0.110096	-0.128473	-0.265736	-0.169989	-0.0695963	-0.0719361	-0.115273	0	2	0	0.0319364	0.338626	0.343089	0.26298	0.020886	0.164848	0.606212	0.599733	0.351165
ENSG00000166398	KIAA0355		-0.0334773	-0.113156	-0.253341	-0.125802	-0.274577	-0.170764	-0.123086	-0.142761	-0.032056	0	2	0	0.809113	0.298612	0.0102973	0.253303	0.0129277	0.146928	0.301015	0.232353	0.830581
ENSG00000202314	SNORD6		-0.78034	-0.119078	-0.204634	-0.614579	-0.959377	-0.525019	-0.295746	-0.166523	-0.228357	3	2	0	0.026977	0.801369	0.648217	0.0985514	0.0163425	0.222408	0.507328	0.740309	0.624105
ENSG00000165434	PGM2L1		0.401011	-0.126854	-0.0253087	-0.421815	0.091818	-0.0279814	-0.0246018	-0.102893	0.261847	0	2	0	0.042278	0.616952	0.931719	0.048803	0.772479	0.938851	0.942097	0.721804	0.265879
ENSG00000160201	U2AF1		-0.331214	-0.130243	-0.134034	-0.271519	-0.165098	-0.09597	-0.0839861	-0.152855	-0.218958	0	2	0	0.0058458	0.337511	0.32666	0.030568	0.277959	0.574157	0.597881	0.308696	0.115743
ENSG00000149657	LSM14B		-0.0962774	-0.132912	-0.0949764	-0.116598	-0.140911	-0.0947612	-0.0467355	-0.0529244	-0.0952124	0	2	0	0.115135	0.0214535	0.121584	0.0571412	0.0338618	0.179684	0.537838	0.486308	0.16356
ENSG00000136003	ISCU		-0.0884374	-0.141209	-0.286054	-0.276407	-0.341425	-0.296058	-0.297115	-0.194191	-0.0728559	0	2	0	0.621227	0.376105	0.0436883	0.0619967	0.0328264	0.0660637	0.0807282	0.263315	0.711713
ENSG00000163798	SLC4A1AP		-0.14508	-0.141934	-0.178607	-0.19838	-0.107244	-0.0856848	-0.0597874	-0.0824836	-0.100674	0	2	0	0.120524	0.124886	0.0488264	0.0323496	0.35387	0.478201	0.615346	0.47522	0.352507
ENSG00000129484	PARP2		-0.29032	-0.149124	-0.102859	-0.130807	-0.245493	-0.0686702	-0.0235375	-0.102273	-0.112852	0	2	0	0.00365035	0.156687	0.373378	0.242772	0.0311786	0.63716	0.880698	0.42245	0.353267
ENSG00000005955	GGNBP2		-0.176064	-0.149908	-0.199021	-0.186946	-0.220957	-0.115351	-0.189621	-0.144251	-0.0939619	0	2	0	0.0628165	0.117061	0.0322656	0.0538187	0.0358367	0.329494	0.088092	0.203785	0.415217
ENSG00000119777	TMEM214		-0.206885	-0.152931	-0.0311556	-0.128229	-0.256765	-0.18203	-0.139044	-0.115529	-0.154378	0	2	0	0.0305683	0.12011	0.819442	0.226684	0.0167999	0.102033	0.218177	0.328173	0.163985
ENSG00000109118	PHF12		-0.1902	-0.169032	-0.195361	-0.245887	-0.257174	-0.234089	-0.14757	-0.250919	-0.154003	0	2	0	0.086315	0.129515	0.0757711	0.0277027	0.0351608	0.0561547	0.249907	0.0567037	0.224905
ENSG00000231721	LINC-PINT		-0.354349	-0.17035	-0.117854	-0.236676	-0.467306	-0.106901	-0.349307	-0.202219	-0.298632	0	2	0	0.0163358	0.297886	0.513915	0.137827	0.00472582	0.615796	0.0664978	0.2651	0.0762651
ENSG00000182606	TRAK1		-0.055689	-0.172319	-0.237453	-0.249272	-0.144702	-0.187271	-0.122179	-0.196334	-0.0668677	0	2	0	0.649059	0.0723998	0.0119774	0.0114165	0.211206	0.0870344	0.283683	0.0844839	0.594981
ENSG00000156976	EIF4A2		-0.374292	-0.176824	-0.123486	-0.236659	-0.427723	-0.148324	-0.224295	-0.113329	-0.123101	0	2	0	0.0244997	0.344336	0.547594	0.197061	0.0227097	0.514038	0.25722	0.615866	0.574471
ENSG00000117614	SYF2		-0.19434	-0.176891	-0.272326	-0.259857	-0.36527	-0.269695	-0.320604	-0.166709	-0.064906	0	2	0	0.187377	0.229275	0.0488264	0.071516	0.0179002	0.0878164	0.0664978	0.32554	0.736716
ENSG00000100425	BRD1		-0.161653	-0.177477	-0.138371	-0.113382	-0.112976	-0.144085	-0.0839709	-0.170207	-0.166867	0	2	0	0.0401916	0.0209544	0.0849496	0.184815	0.240888	0.11661	0.385069	0.0718524	0.0605231
ENSG00000130803	ZNF317		-0.15206	-0.178151	-0.196525	-0.141972	-0.176213	-0.144187	-0.13326	-0.130068	-0.0960143	0	2	0	0.095869	0.0437655	0.0258077	0.136806	0.0852735	0.173315	0.200659	0.226109	0.372812
ENSG00000171456	ASXL1		-0.192104	-0.17952	-0.118324	-0.145923	-0.144897	-0.148569	-0.134573	-0.19281	-0.150504	0	2	0	0.018634	0.0266996	0.176202	0.0952583	0.134567	0.124188	0.162889	0.05595	0.11044
ENSG00000165792	METTL17		-0.219028	-0.1813	-0.161553	-0.175281	-0.272775	-0.208159	-0.0330655	-0.0834341	-0.080018	0	2	0	0.0299856	0.0756579	0.124283	0.102772	0.0160338	0.0709747	0.824754	0.529742	0.540549
ENSG00000225241	RP11-640M9.2		-0.194806	-0.183161	-0.104904	-0.1384	-0.145951	-0.172871	-0.108772	-0.14715	-0.186543	0	2	0	0.0220128	0.0303499	0.268026	0.132062	0.149113	0.0795508	0.291142	0.156129	0.0544937
ENSG00000129933	MAU2		-0.0477612	-0.184974	-0.186097	-0.0828938	-0.111959	-0.178315	-0.0841956	-0.149084	-0.0887399	0	2	0	0.656692	0.0241006	0.0248603	0.397015	0.28314	0.060437	0.415473	0.138069	0.383762
ENSG00000272106	RP11-345P4.9		-0.510527	-0.190409	-0.352865	-0.354809	-0.606806	-0.523621	0.0278828	-0.281764	-0.204227	1	2	0	0.0370792	0.508722	0.17286	0.178394	0.0281475	0.0623425	0.94483	0.343483	0.509838
ENSG00000175376	EIF1AD		-0.20764	-0.192082	-0.170918	-0.214107	-0.186381	-0.105286	-0.0333969	-0.100558	-0.0536597	0	2	0	0.0470986	0.0655121	0.111908	0.0460681	0.124284	0.444943	0.828084	0.446167	0.709779
ENSG00000111203	ITFG2		-0.2746	-0.20118	-0.190333	-0.170106	-0.282084	-0.145288	-0.022662	-0.0231195	-0.122223	0	2	0	0.0199569	0.0977889	0.124888	0.189877	0.035691	0.339284	0.904247	0.907767	0.404043
ENSG00000225783	MIAT		-0.441449	-0.203424	-0.274978	-0.397519	-0.476288	-0.339414	-0.181126	-0.254169	-0.396157	0	2	0	0.0315954	0.377866	0.215687	0.0641751	0.0410363	0.16775	0.485388	0.311683	0.0900923
ENSG00000197989	SNHG12		-0.381687	-0.205394	-0.116165	-0.153703	-0.366743	-0.186829	-0.159394	-0.121769	-0.285328	0	2	0	0.0166585	0.235283	0.558534	0.422417	0.0450024	0.368322	0.424064	0.569174	0.122977
ENSG00000104679	R3HCC1		-0.112023	-0.205863	-0.252729	-0.140584	-0.120197	-0.222742	-0.0651933	-0.105556	-0.152501	0	2	0	0.341269	0.0491674	0.0154701	0.225141	0.377639	0.0617559	0.640525	0.425018	0.215134
ENSG00000117616	C1orf63		-0.299699	-0.212873	-0.157759	-0.196427	-0.419075	-0.225802	-0.243753	-0.102727	-0.228552	0	2	0	0.0478115	0.177308	0.354641	0.239175	0.0123613	0.215739	0.165507	0.612137	0.192717
ENSG00000185722	ANKFY1		-0.134931	-0.225443	-0.139904	-0.194549	-0.273696	-0.2089	-0.234299	-0.225188	-0.210904	0	2	0	0.251157	0.0331581	0.229873	0.0861412	0.0231363	0.0910215	0.0760217	0.0790975	0.0817839
ENSG00000022976	ZNF839		-0.0510224	-0.226276	-0.214163	-0.101756	-0.072574	-0.191083	-0.0377649	-0.17596	-0.117476	0	2	0	0.690418	0.0187759	0.0294536	0.372349	0.608568	0.0940105	0.78819	0.136444	0.316895
ENSG00000104689	TNFRSF10A		-0.125466	-0.229889	-0.236966	-0.133882	-0.0985932	-0.119825	-0.0548241	-0.139313	-0.103153	0	2	0	0.179043	0.00722427	0.0063724	0.15717	0.388412	0.271451	0.637751	0.189292	0.323401
ENSG00000100941	PNN		-0.471306	-0.235905	-0.151932	-0.303357	-0.384896	-0.105549	-0.172442	-0.154698	-0.203089	0	2	0	0.00265742	0.150313	0.404605	0.0662436	0.0307708	0.643544	0.371086	0.442038	0.277674
ENSG00000033030	ZCCHC8		-0.21586	-0.237066	-0.205442	-0.194356	-0.161624	-0.15594	-0.181322	-0.154244	-0.0813716	0	2	0	0.0451047	0.0240021	0.0571371	0.0851025	0.213972	0.234001	0.147632	0.233899	0.558699
ENSG00000154144	TBRG1		-0.168497	-0.242957	-0.171386	-0.167515	-0.213857	-0.170109	-0.0937506	-0.129675	-0.157826	0	2	0	0.0852743	0.00922734	0.0792373	0.0983747	0.0487962	0.130979	0.429638	0.266167	0.152731
ENSG00000172977	KAT5		-0.244774	-0.246353	-0.209918	-0.140988	-0.204641	-0.137159	-0.100896	-0.0757466	-0.164991	0	2	0	0.0200684	0.0176029	0.0500045	0.231171	0.0957592	0.305763	0.447506	0.593605	0.182376
ENSG00000012817	KDM5D		-0.186229	-0.250219	-0.153059	-0.222109	-0.199411	-0.20844	-0.125475	-0.19198	-0.170122	0	2	0	0.0914534	0.0169793	0.180385	0.0454895	0.109926	0.0926371	0.335418	0.138069	0.170775
ENSG00000127580	WDR24		-0.262322	-0.251017	-0.168095	-0.108711	-0.141742	-0.194211	-0.0901588	-0.135142	-0.26421	0	2	0	0.0406273	0.0487406	0.223768	0.4806	0.397579	0.20981	0.587704	0.397804	0.0676194
ENSG00000168066	SF1		-0.232894	-0.252281	-0.216781	-0.248471	-0.184459	-0.193887	-0.137839	-0.225085	-0.154107	0	2	0	0.0500884	0.0296327	0.0688785	0.0410512	0.194735	0.166229	0.334194	0.114842	0.268674
ENSG00000085733	CTTN		-0.276329	-0.253187	-0.180867	-0.176187	-0.215398	-0.230601	-0.0703634	-0.136938	-0.153855	0	2	0	0.01971	0.0319544	0.148869	0.176485	0.124222	0.0952026	0.658551	0.35591	0.278524
ENSG00000213782	DDX47		-0.874753	-0.253967	-0.123819	-0.45234	-1.20916	-0.310868	-0.554446	-0.257012	-0.587987	2	2	0	0.00579166	0.500612	0.778805	0.194293	0.000822245	0.465149	0.139639	0.536775	0.107077
ENSG00000174652	ZNF266		-0.11878	-0.255215	-0.255148	-0.169479	-0.201096	-0.172006	-0.124721	-0.174153	-0.0918766	0	2	0	0.347667	0.020372	0.0222799	0.164	0.126002	0.206847	0.363374	0.202238	0.524006
ENSG00000142599	RERE		-0.311315	-0.256949	-0.277896	-0.277257	-0.46668	-0.294471	-0.317707	-0.296855	-0.270882	0	2	0	0.0308833	0.0782196	0.0567024	0.0668782	0.00360247	0.0742502	0.0753829	0.0867662	0.100002
ENSG00000232956	SNHG15		-0.429645	-0.260017	-0.227591	-0.241134	-0.527743	-0.331511	-0.182181	-0.169925	-0.289266	0	2	0	0.00772654	0.122805	0.195109	0.177539	0.00369648	0.0766744	0.361534	0.41214	0.123473
ENSG00000198466	ZNF587		-0.144805	-0.260397	-0.260109	-0.181208	-0.100438	-0.217184	-0.124101	-0.123847	-0.142999	0	2	0	0.286943	0.0320282	0.0342496	0.175957	0.565973	0.134209	0.414499	0.425523	0.331677
ENSG00000269578	CTD-3222D19.5		-0.700525	-0.268829	-0.259684	-0.38934	-0.771597	-0.301449	-0.0275573	-0.110075	-0.293924	2	2	0	0.0298142	0.462083	0.495382	0.267307	0.035	0.479897	NA	0.813991	0.456563
ENSG00000092094	OSGEP		-0.337623	-0.270663	-0.264469	-0.331156	-0.220105	-0.231748	-0.00532609	-0.182078	-0.135547	0	2	0	0.0271133	0.0802986	0.0924121	0.0360118	0.243163	0.211763	0.983488	0.336073	0.486474
ENSG00000068354	TBC1D25		-0.21475	-0.277675	-0.295659	-0.145678	-0.242331	-0.287776	-0.150239	-0.127814	-0.154042	0	2	0	0.111665	0.0312742	0.0230959	0.328157	0.108892	0.0529439	0.344838	0.43685	0.323027
ENSG00000140650	PMM2		-0.291017	-0.281136	-0.221618	-0.262445	-0.150208	-0.258163	-0.0635236	-0.132461	-0.167047	0	2	0	0.0356206	0.0411027	0.123503	0.0700903	0.412193	0.109324	0.738381	0.453166	0.311186
ENSG00000085872	CHERP		-0.316509	-0.282217	-0.216003	-0.207426	-0.140432	-0.24277	-0.160247	-0.233725	-0.27883	0	2	0	0.021747	0.0411051	0.136344	0.169037	0.454927	0.138588	0.341488	0.167433	0.0750318
ENSG00000172766	NAA16		-0.327402	-0.284615	-0.195968	-0.28849	-0.458987	-0.196168	-0.337097	-0.187623	-0.177672	0	2	0	0.0451146	0.0828354	0.274371	0.0935787	0.0109288	0.343294	0.0833021	0.349807	0.364621
ENSG00000245149	RNF139-AS1		-0.697042	-0.285789	-0.333929	-0.312711	-0.788019	-0.307555	-0.219128	-0.357678	-0.29859	2	2	0	0.020344	0.402608	0.323124	0.368992	0.020791	0.441356	0.573261	0.334579	0.422575
ENSG00000090924	PLEKHG2		-0.111482	-0.288433	-0.373868	-0.230541	-0.10555	-0.262313	-0.119811	-0.203899	-0.237059	0	2	0	0.522922	0.0449681	0.00922933	0.137234	0.614811	0.121184	0.515988	0.246103	0.155067
ENSG00000162434	JAK1		0.00722423	-0.288847	-0.379082	-0.434547	-0.168838	-0.182652	-0.191622	-0.231044	0.139225	0	2	0	0.980002	0.107611	0.0299188	0.0155958	0.484374	0.430878	0.371828	0.28364	0.538806
ENSG00000016391	CHDH		-0.152768	-0.288936	-0.303237	-0.244663	-0.128818	-0.257014	-0.143272	-0.238882	-0.144898	0	2	0	0.289421	0.0242309	0.0195205	0.073781	0.46778	0.087085	0.370244	0.128451	0.357126
ENSG00000137504	CREBZF		-0.383937	-0.290287	-0.253768	-0.314577	-0.379874	-0.265347	-0.353966	-0.229401	-0.236893	0	2	0	0.0152424	0.0720329	0.127859	0.0600301	0.0359161	0.163567	0.0751597	0.238565	0.205921
ENSG00000171729	TMEM51		-0.246706	-0.291726	-0.350674	-0.217218	-0.254933	-0.266553	-0.216653	-0.153183	-0.0985831	0	2	0	0.107343	0.0492007	0.0179748	0.176485	0.143883	0.128615	0.216361	0.408354	0.617608
ENSG00000170322	NFRKB		-0.229167	-0.292914	-0.191719	-0.189293	-0.219844	-0.19873	-0.0735354	-0.225481	-0.175262	0	2	0	0.0363796	0.00604641	0.0869769	0.102984	0.0808848	0.120994	0.609408	0.0844567	0.165759
ENSG00000100109	TFIP11		-0.173549	-0.297352	-0.232422	-0.194613	-0.217914	-0.226801	-0.041657	-0.164724	-0.140196	0	2	0	0.11397	0.00406143	0.0272913	0.0809577	0.0727631	0.0588829	0.780459	0.200492	0.261813
[truncated: 33,504 more rows]

## Sheet: S3 - Pattern in TK6
	AB1	BaP	Las	ME	NPYR		3-MCPD	PFOA	PFOS	MPH	Expression in HepaRG	Comment
[truncated: 34 more rows]

## Sheet: S4 - IPA-Canonical Pathways
Canonical Pathways	TK6										HepaRG
[truncated: 423 more rows]

## Sheet: S5 - IPA-Upstream Regulator
Upstream Regulators	TK6										HepaRG
[truncated: 768 more rows]

[truncated: 3 more sheets: S6 - Verification TK6, S7 - Samples TK6, S8 - Primers]
